# Supplementary material for: Caffeine Placebo Effect in Sport and Exercise: A Systematic Review
Source: Nutrients. 2024 Sep 23;16(18):3219. doi: 10.3390/nu16183219 (PMC11434989; doi:10.3390/nu16183219)
Supplement: Supplementary file 1 [file nutrients-16-03219-s001.zip]

Archive with 1 entries (1 files):
- Table S1. Ncaffe26.xls
