# Supplementary material for: Caffeine Placebo Effect in Sport and Exercise: A Systematic Review
Source: Nutrients. 2024 Sep 23;16(18):3219. doi: 10.3390/nu16183219 (PMC11434989; doi:10.3390/nu16183219)
Supplement: Supplementary file 1 [file nutrients-16-03219-s001.zip › Table S1. Ncaffe26.xls]

## Sheet: WoS_97
Publication Type	Authors	Book Authors	Book Editors	Book Group Authors	Author Full Names	Book Author Full Names	Group Authors	Article Title	Source Title	Book Series Title	Book Series Subtitle	Language	Document Type	Conference Title	Conference Date	Conference Location	Conference Sponsor	Conference Host	Author Keywords	Keywords Plus	Abstract	Addresses	Affiliations	Reprint Addresses	Email Addresses	Researcher Ids	ORCIDs	Funding Orgs	Funding Name Preferred	Funding Text	Cited References	Cited Reference Count	Times Cited, WoS Core	Times Cited, All Databases	180 Day Usage Count	Since 2013 Usage Count	Publisher	Publisher City	Publisher Address	ISSN	eISSN	ISBN	Journal Abbreviation	Journal ISO Abbreviation	Publication Date	Publication Year	Volume	Issue	Part Number
S	Geers, AL; Briñol, P; Vogel, EA; Aspiras, O; Caplandies, FC; Petty, RE		Colloca, L		Geers, Andrew L.; Brinol, Pablo; Vogel, Erin A.; Aspiras, Olivia; Caplandies, Fawn C.; Petty, Richard E.			The Application of Persuasion Theory to Placebo Effects	NEUROBIOLOGY OF THE PLACEBO EFFECT, PT I	International Review of Neurobiology		English	Review; Book Chapter							RANDOMIZED CONTROLLED-TRIAL; EXPECTANCY; PAIN; MANIPULATIONS; ELABORATION; CAFFEINE; INCREASE; OPINION; CONTEXT; DRUGS	Placebo effects, or positive outcomes resulting from expectations about a treatment, are powerful components of modern medical care. In this chapter, we suggest that our understanding of placebo effects may benefit from more explicitly connecting this phenomenon to the existing empirical psychological literature on persuasion. Persuasion typically involves an attempt to bring about a change in be…	[Geers, Andrew L.; Aspiras, Olivia; Caplandies, Fawn C.] Univ Toledo, 2801 W Bancroft St, Toledo, OH 43606 USA; [Brinol, Pablo] Univ Autonoma Madrid, Madrid, Spain; [Vogel, Erin A.] Univ Calif San Francisco, San Francisco, CA 94143 USA; [Petty, Richard E.] Ohio State Univ, Columbus, OH 43210 USA	University System of Ohio; University of Toledo; Autonomous University of Madrid; University of California System; University of California San Francisco; University System of Ohio; Ohio State University	Geers, AL (corresponding author), Univ Toledo, 2801 W Bancroft St, Toledo, OH 43606 USA.	andrew.geers@utoledo.edu	Petty, Richard E/A-5977-2008	Petty, Richard E/0000-0002-2870-8575; Aspiras, Olivia/0000-0001-7852-622X					76	11	12	0	18	ELSEVIER ACADEMIC PRESS INC	SAN DIEGO	525 B STREET, SUITE 1900, SAN DIEGO, CA 92101-4495 USA	0074-7742	2162-5514	978-0-12-814325-4	INT REV NEUROBIOL	Int. Rev. Neurobiol.		2018	138
J	Schneider, R				Schneider, Rainer			The psychology of the placebo effect: Exploring meaning from a functional account	JOURNAL OF MIND AND BEHAVIOR			English	Article						functional analysis; placebo effect; PSI theory	RANDOMIZED CLINICAL-TRIALS; SELF-INFILTRATION; RIGHT-HEMISPHERE; STATE ORIENTATION; CAFFEINE; ACTIVATION; INTUITION; ALCOHOL; MEMORY; EXPECTATION	Research on a wide range of medical and non-medical conditions has demonstrated the power of the placebo effect but also calls for the necessity to better understand its psychological mechanisms. The placebo effect appears to be elicited by meaning and expectation. However, expectations have been explored by accounts based on conscious thoughts (i.e., phenomenological approaches). In this paper, …	Univ Hosp Freiburg, Freiburg, Germany	University of Freiburg	Schneider, R (corresponding author), Univ Hosp Freiburg, Freiburg, Germany.	rainer.schneider@uniklinik-freiburg.de							87	7	9	1	11	INST MIND BEHAVIOR INC	NEW YORK	PO BOX 522 VILLAGE STATION, NEW YORK, NY 10014 USA	0271-0137			J MIND BEHAV	J. Mind Behav.	WIN	2007	28	1
J	Anderson, C; Hatchett, JE; Horne, JA				Anderson, C.; Hatchett, J. E.; Horne, J. A.			Placebo effect of caffeine: the 'power of suggestion'	JOURNAL OF SLEEP RESEARCH			English	Meeting Abstract	18th Congress of the European-Sleep-Research-Society	SEP 12-16, 2006	Innsbruck, AUSTRIA	European Sleep Res Soc		placebo; caffeine; sleepiness			Univ Loughborough, Dept Human Sci, Loughborough, Leics, England	Loughborough University									0	0	0	1	2	BLACKWELL PUBLISHING	OXFORD	9600 GARSINGTON RD, OXFORD OX4 2DQ, OXON, ENGLAND	0962-1105			J SLEEP RES	J. Sleep Res.	SEP	2006	15
J	Haour, F				Haour, F			Mechanisms of placebo effect and of conditioning: neurobiological data in human and animals	M S-MEDECINE SCIENCES			French	Review							IMMUNOSUPPRESSION; EXPECTATION; ANALGESIA; RESPONSES; DOPAMINE; SIGNAL	A placebo is a sham treatment such as pill, liquid, injection, devoid of biological activity and used in pharmacology as a control for the activity of a drug. In many cases, this placebo induces biological or psychological effects in the human. Two theories have been proposed to explain the placebo effect: the conditioning theory which states that the placebo effect is a conditioned response, and…	Hop St Antoine, INSERM, EMI 350, F-75571 Paris, France	Institut National de la Sante et de la Recherche Medicale (Inserm); Assistance Publique Hopitaux Paris (APHP); Sorbonne Universite; Hopital Universitaire Saint-Antoine - APHP	Hop St Antoine, INSERM, EMI 350, 184 Rue Faubourg, F-75571 Paris, France.	fhaour@st-antoine.inserm.fr							42	8	10	0	11	EDP SCIENCES S A	LES ULIS CEDEX A	17, AVE DU HOGGAR, PA COURTABOEUF, BP 112, F-91944 LES ULIS CEDEX A, FRANCE	0767-0974	1958-5381		M S-MED SCI	M S-Med. Sci.	MAR	2005	21	3
J	Walach, H; Schneider, R				Walach, Harald; Schneider, Rainer			Does the presence of a pharmacological substance alter the placebo effect?-results of two experimental studies using the placebo-caffeine paradigm	HUMAN PSYCHOPHARMACOLOGY-CLINICAL AND EXPERIMENTAL			English	Article						placebo effect; replication; caffeine; blood pressure; psychomotor performance; double blind	BLOOD-PRESSURE; HEART-RATE; TRIALS; EXPECTATION; ACUPUNCTURE; ANALGESIA; STIMULI; PERFORMANCE; RESPONSES; ALCOHOL	Objectives We employed the placebo-caffeine paradigm to test whether the presence or absence of a substance (caffeine) influences the placebo effect. Methods: In experiment 1 consisting of four conditions with n = 15 participants each (control, placebo, two double-blind groups, each with placebo only), we maximized the placebo effect through expectation. Effects were assessed with physiological (…	[Walach, Harald] Univ Northampton, Samueli Inst Informat Biol, Sch Social Sci, European Off, Northampton NN2 7AL, England; [Schneider, Rainer] Univ Osnabruck, Dept Human Sci Differential Psychol & Personal Ps, Osnabruck, Germany	University of Northampton; University Osnabruck	Walach, H (corresponding author), Univ Northampton, Samueli Inst Informat Biol, Sch Social Sci, European Off, Boughton Green Rd, Northampton NN2 7AL, England.	harald.walach@northampton.ac.uk			Samueli Institute (www.siib.org), Alexandria VA	Samueli Institute (www.siib.org), Alexandria VA	The study was supported by a grant from the Samueli Institute (www.siib.org), Alexandria VA. We are grateful to Katrin Hassenpflug and Lena Stopatschinskaja for conducting the experiments. We thank Rainer Trittler for providing the hydrochloride and caffeine solutions as well as Wolfgang Weinmann for performing the pharmacologic analyses.		52	7	8	1	16	WILEY	HOBOKEN	111 RIVER ST, HOBOKEN 07030-5774, NJ USA	0885-6222	1099-1077		HUM PSYCHOPHARM CLIN	Hum. Psychopharmacol.-Clin. Exp.	OCT	2009	24	7
J	Blumenthal, TD; Carello, EA; Hill, BD; Hiott, FB; Kardel, P; Mann, L; Ralston, TE; White, MP; Flaten, MA				Blumenthal, TD; Carello, EA; Hill, BD; Hiott, FB; Kardel, P; Mann, L; Ralston, TE; White, MP; Flaten, MA			Interaction of abstinence and user history on caffeine and placebo effects	PSYCHOPHYSIOLOGY			English	Meeting Abstract									Wake Forest Univ, Winston Salem, NC 27109 USA; Univ Tromso, N-9001 Tromso, Norway	Wake Forest University; UiT The Arctic University of Tromso			Blumenthal, Terry D./AAG-2974-2021; Flaten, Magne Arve/A-2029-2014						0	1	1	0	0	WILEY-BLACKWELL	HOBOKEN	111 RIVER ST, HOBOKEN 07030-5774, NJ USA	0048-5772	1469-8986		PSYCHOPHYSIOLOGY	Psychophysiology		2002	39
J	Haour, F				Haour, F			Mechanisms of the placebo effect and of conditioning	NEUROIMMUNOMODULATION			English	Review						placebo effect; conditioning; endogenous opioids	IMMUNOSUPPRESSION; EXPECTATION; ANALGESIA; RECEPTORS; RESPONSES; DOPAMINE; SIGNAL	A placebo is a sham treatment, such as a pill, liquid, or injection without biological activity, used in pharmacology to control for the activity of a drug. However, in many cases this placebo induces biological or psychological effects in the human. Two theories have been proposed to explain the placebo effect: the conditioning theory, which states that the placebo effect is a conditioned respon…	Hop St Antoine, INSERM, U732, FR-75571 Paris, France	Institut National de la Sante et de la Recherche Medicale (Inserm); Assistance Publique Hopitaux Paris (APHP); Sorbonne Universite; Hopital Universitaire Saint-Antoine - APHP	Hop St Antoine, INSERM, U732, 184 Rue Faubourg St Antoine, FR-75571 Paris, France.	fhaour@st-antoine.inserm.fr							58	53	60	1	31	KARGER	BASEL	ALLSCHWILERSTRASSE 10, CH-4009 BASEL, SWITZERLAND	1021-7401	1423-0216		NEUROIMMUNOMODULAT	Neuroimmunomodulation		2005	12	4
J	Pires, FO; Noakes, TD; Gibson, AS; Fontes, EB; Anjos, CA; Covolan, R; Ugrinowitsch, C				Pires, Flavio O.; Noakes, Timothy D.; Gibson, Alan St Clair; Fontes, Eduardo B.; Anjos, Carlos A.; Covolan, Roberto; Ugrinowitsch, Carlos			Caffeine and Placebo Effects in Muscular and Cerebral Oxygenation And Performance Parameters During VO2max Test	MEDICINE AND SCIENCE IN SPORTS AND EXERCISE			English	Meeting Abstract	60th Annual Meeting of the American-College-of-Sports-Medicine	MAY 28-JUN 01, 2013	Indianapolis, IN	Amer Coll Sports Med					[Pires, Flavio O.] Univ Catolica Brasilia, Brasilia, DF, Brazil; [Noakes, Timothy D.] Univ Cape Town, Sports Sci Inst, ZA-7925 Cape Town, South Africa; [Gibson, Alan St Clair] Northumbria Univ, Newcastle Upon Tyne NE1 8ST, Tyne & Wear, England; [Fontes, Eduardo B.; Anjos, Carlos A.; Covolan, Roberto] Univ Estadual Campinas, Campinas, SP, Brazil; [Ugrinowitsch, Carlos] Univ Sao Paulo, Sao Paulo, B…	Universidade Catolica de Brasilia; University of Cape Town; Northumbria University; Universidade Estadual de Campinas; Universidade de Sao Paulo			Ugrinowitsch, Carlos/A-3925-2010; Fontes, Eduardo B/D-7241-2013; Noakes, Tim/AAD-3162-2020; Pires, Flavio O/I-2714-2012; Covolan, Roberto J M/C-9915-2012; Noakes, Timothy D./E-7253-2011	Ugrinowitsch, Carlos/0000-0001-8547-419X; Noakes, Tim/0000-0001-7244-2375; Pires, Flavio O/0000-0003-4538-1751; Noakes, Timothy D./0000-0001-7244-2375					0	0	0	0	3	LIPPINCOTT WILLIAMS & WILKINS	PHILADELPHIA	530 WALNUT ST, PHILADELPHIA, PA 19106-3621 USA	0195-9131	1530-0315		MED SCI SPORT EXER	Med. Sci. Sports Exerc.	MAY	2013	45	5
J	Marticorena, FM; Carvalho, A; de Oliveira, LF; Dolan, E; Gualano, B; Swinton, P; Saunders, B				Marticorena, Felipe Miguel; Carvalho, Arthur; de Oliveira, Luana Farias; Dolan, Eimear; Gualano, Bruno; Swinton, Paul; Saunders, Bryan			Nonplacebo Controls to Determine the Magnitude of Ergogenic Interventions: A Systematic Review and Meta-analysis	MEDICINE & SCIENCE IN SPORTS & EXERCISE			English	Review						EXERCISE; NUTRITION; PHYSIOLOGY; BELIEF; EXPECTATION; NEUROBIOLOGICAL	SODIUM-BICARBONATE INGESTION; BETA-ALANINE SUPPLEMENTATION; INDUCED METABOLIC ALKALOSIS; CAFFEINE INGESTION; HIGH-INTENSITY; EXERCISE PERFORMANCE; ANAEROBIC EXERCISE; POWER OUTPUT; PLACEBO; TIME	Introduction Placebos are used as a control treatment that is meant to be indistinguishable from the active intervention. However, where substantive placebo effects may occur, studies that do not include a nonplacebo control arm may underestimate the overall effect of the intervention (active plus placebo components). This study aimed to determine the relative magnitude of the placebo effect asso…	[Marticorena, Felipe Miguel; Carvalho, Arthur; de Oliveira, Luana Farias; Dolan, Eimear; Gualano, Bruno; Saunders, Bryan] Univ Sao Paulo, Fac Med FMUSP, Rheumatol Div, Appl Physiol & Nutr Res Grp,Sch Phys Educ & Sport, Sao Paulo, Brazil; [Gualano, Bruno] Univ Sao Paulo, Food Res Ctr FoRC, Sao Paulo, Brazil; [Swinton, Paul] Robert Gordon Univ, Sch Hlth Sci, Aberdeen, Scotland; [Saunders, Bryan] Un…	Universidade de Sao Paulo; Universidade de Sao Paulo; Robert Gordon University; Universidade de Sao Paulo	Saunders, B (corresponding author), Univ Sao Paulo, Fac Med FMUSP, Rheumatol Div, Appl Physiol & Nutr Res Grp, Av Dr Arnaldo 455, BR-01246903 Sao Paulo, SP, Brazil.	drbryansaunders@outlook.com	Saunders, Bryan/AAJ-7734-2020; Dolan, Eimear/AAX-8134-2020; Marticorena, Felipe/JRY-2368-2023; Oliveira, Luana Farias de/O-8142-2016	Saunders, Bryan/0000-0003-0995-9077; Marticorena, Felipe/0000-0002-8712-4975; Dolan, Eimear/0000-0002-1018-7601; Oliveira, Luana Farias de/0000-0001-8225-5784	Fundacao de Amparo a Pesquisa do Estado de Sao Paulo [2019/20614-0, 2019/05616, 2019/26899-6, 2016/50438-0]; Faculdade de Medicina da Universidade de Sao Paulo [2020.1.362.5.2]; Coordenacao de Aperfeicoamento de Pessoal de Nivel Superior-Brasil (CAPES) [001]; Fundacao de Amparo a Pesquisa do Estado de Sao Paulo (FAPESP) [19/26899-6, 19/20614-0] Funding Source: FAPESP	Fundacao de Amparo a Pesquisa do Estado de Sao Paulo(Fundacao de Amparo a Pesquisa do Estado de Sao Paulo (FAPESP)); Faculdade de Medicina da Universidade de Sao Paulo; Coordenacao de Aperfeicoamento de Pessoal de Nivel Superior-Brasil (CAPES)(Coordenacao de Aperfeicoamento de Pessoal de Nivel Superior (CAPES)); Fundacao de Amparo a Pesquisa do Estado de Sao Paulo (FAPESP)(Fundacao de Amparo a Pe…	No specific funding was received for writing this review. Felipe Miguel Marticorena (2019/20614-0), Eimear Dolan (2019/05616 and 2019/26899-6), and Bryan Saunders (2016/50438-0) are financially supported by Fundacao de Amparo a Pesquisa do Estado de Sao Paulo. Bryan Saunders has received a grant from Faculdade de Medicina da Universidade de Sao Paulo (2020.1.362.5.2). This study was financed in p…		65	14	14	0	2	LIPPINCOTT WILLIAMS & WILKINS	PHILADELPHIA	TWO COMMERCE SQ, 2001 MARKET ST, PHILADELPHIA, PA 19103 USA	0195-9131	1530-0315		MED SCI SPORT EXER	Med. Sci. Sports Exerc.	AUG	2021	53	8
J	Hammami, MM; Al-Gaai, EA; Alvi, S; Hammami, MB				Hammami, Muhammad M.; Al-Gaai, Eman A.; Alvi, Syed; Hammami, Muhammad B.			Interaction between drug and placebo effects: a cross-over balanced placebo design trial	TRIALS			English	Article							COMPARING PLACEBO; EXPECTANCY; CAFFEINE; ALCOHOL; POWERLESS; MEDICINE	Background: The total effect of a medication is the sum of its drug effect, placebo effect (meaning response), and their possible interaction. Current interpretation of clinical trials' results assumes no interaction. Demonstrating such an interaction has been difficult due to lack of an appropriate study design. Methods: 180 adults were randomized to caffeine (300 mg) or placebo groups. Each gro…	[Hammami, Muhammad M.; Al-Gaai, Eman A.; Alvi, Syed; Hammami, Muhammad B.] King Faisal Specialist Hosp & Res Ctr, Ctr Clin Studies & Empir Eth, Riyadh 11211, Saudi Arabia	King Faisal Specialist Hospital & Research Center	Hammami, MM (corresponding author), King Faisal Specialist Hosp & Res Ctr, Ctr Clin Studies & Empir Eth, Riyadh 11211, Saudi Arabia.	muhammad@kfshrc.edu.sa	Alvi, Syed N/AAD-1607-2019; Hammami, Muhammad/B-2405-2019	Alvi, Syed N/0000-0002-5679-1820; Hammami, Muhammad/0000-0002-0086-5819	King Abdul-Aziz City for Science and Technology (KACST), Riyadh, Saudi Arabia [ARP-26-45]	King Abdul-Aziz City for Science and Technology (KACST), Riyadh, Saudi Arabia	The study was funded by a grant from The King Abdul-Aziz City for Science and Technology (KACST), Riyadh, Saudi Arabia to MMH (ARP-26-45). KACST had no role in study design; in the collection, analysis, and interpretation of data; in the writing of the manuscript; or in the decision to submit the manuscript for publication. Special thanks to the participants of the study for their dedication and …		33	25	27	0	5	BMC	LONDON	CAMPUS, 4 CRINAN ST, LONDON N1 9XW, ENGLAND		1745-6215		TRIALS	Trials	NOV 19	2010	11
J	Schneider, R; Kuhl, J				Schneider, Rainer; Kuhl, Julius			Placebo forte: Ways to maximize unspecific treatment effects	MEDICAL HYPOTHESES			English	Article							PARKINSONS-DISEASE; FUNCTIONAL NEUROANATOMY; CLINICAL-TRIALS; PAIN; EXPECTATION; DEPRESSION; ANALGESIA; PERSONALITY; RESPONSES; CAFFEINE	Placebo effects spark more and more interest in both medicine and psychotherapy. Neurobiological findings have helped to understand underlying biochemical and neurological mechanisms although many questions remain to be answered. One common denominator of empirical findings regarding placebo effects across a wide range of clinical conditions (e.g., depression, Parkinson's disease, pain, neurologi…	[Schneider, Rainer; Kuhl, Julius] Univ Osnabruck, Dept Human Sci, Personal Psychol Unit, Osnabruck, Germany	University Osnabruck	Schneider, R (corresponding author), RECON Res & Consulting, Unterer Muhlenweg 38 B, D-79114 Freiburg, Germany.	info@recon-freiburg.biz							109	15	16	0	10	CHURCHILL LIVINGSTONE	EDINBURGH	JOURNAL PRODUCTION DEPT, ROBERT STEVENSON HOUSE, 1-3 BAXTERS PLACE, LEITH WALK, EDINBURGH EH1 3AF, MIDLOTHIAN, SCOTLAND	0306-9877	1532-2777		MED HYPOTHESES	Med. Hypotheses	JUN	2012	78	6
J	Filip-Stachnik, A; Krzysztofik, M; Kaszuba, M; Leonska-Duniec, A; Czarny, W; Del Coso, J; Wilk, M				Filip-Stachnik, Aleksandra; Krzysztofik, Michal; Kaszuba, Magdalena; Leonska-Duniec, Agata; Czarny, Wojciech; Del Coso, Juan; Wilk, Michal			Placebo Effect of Caffeine on Maximal Strength and Strength Endurance in Healthy Recreationally Trained Women Habituated to Caffeine	NUTRIENTS			English	Article						resistance exercise; muscle performance; belief effects; psychological advantages; ergogenic aids	PERFORMANCE; INGESTION; VALIDITY; BRAIN	Background: By using deceptive experimental designs, several investigations have observed that trained individuals may increase their performance when told they were given caffeine, when in fact they received a placebo (i.e., the placebo effect of caffeine). However, most of these investigations on the placebo effect of caffeine used individuals with low caffeine consumption or did not report hab…	[Filip-Stachnik, Aleksandra; Krzysztofik, Michal; Kaszuba, Magdalena; Wilk, Michal] Jerzy Kukuczka Acad Phys Educ Katowice, Inst Sport Sci, PL-40065 Katowice, Poland; [Leonska-Duniec, Agata] Gdansk Univ Phys Educ & Sport, Fac Phys Educ, PL-80336 Gdansk, Poland; [Czarny, Wojciech] Univ Rzeszow, Coll Med Sci, Inst Phys Culture Studies, PL-35959 Rzeszow, Poland; [Del Coso, Juan] Rey Juan Carlos Univ…	Akademia Wychowania Fizycznego im. Jerzego Kukuczki w Katowicach; Gdansk University of Physical Education & Sport; University of Rzeszow; Universidad Rey Juan Carlos	Wilk, M (corresponding author), Jerzy Kukuczka Acad Phys Educ Katowice, Inst Sport Sci, PL-40065 Katowice, Poland.	a.filip@awf.katowice.pl; m.krzysztofik@awf.katowice.pl; m.kaszuba1@interia.pl; leonska.duniec@gmail.com; wojciechczarny@wp.pl; juan.delcoso@urjc.es; m.wilk@awf.katowice.pl	Del Coso, Juan/AAC-7117-2020; Filip-Stachnik, Aleksandra/AAC-2539-2021; Wilk, Michal/B-7638-2018; Krzysztofik, Michał/HIZ-5852-2022	Del Coso, Juan/0000-0002-5785-984X; Filip-Stachnik, Aleksandra/0000-0003-2008-6158; Krzysztofik, Michał/0000-0003-2797-8431; Leonska-Duniec, Agata/0000-0001-6787-3760; Kaszuba, Magdalena/0000-0002-3611-9869; Wilk, Michal/0000-0001-5799-6337; Czarny, Wojciech/0000-0001-9481-7609	Jerzy Kukuczka Academy of Physical Education in Katowice, Poland	Jerzy Kukuczka Academy of Physical Education in Katowice, Poland	The study was supported and funded by the statutory research of the Jerzy Kukuczka Academy of Physical Education in Katowice, Poland.		39	11	11	1	12	MDPI	BASEL	ST ALBAN-ANLAGE 66, CH-4052 BASEL, SWITZERLAND		2072-6643		NUTRIENTS	Nutrients	DEC	2020	12	12
J	Beedie, CJ; Foad, AJ				Beedie, Christopher J.; Foad, Abigail J.			The Placebo Effect in Sports Performance A Brief Review	SPORTS MEDICINE			English	Review							ONSET MUSCLE SORENESS; CYCLING PERFORMANCE; CONTROLLED-TRIAL; ATHLETIC PERFORMANCE; ENDURANCE EXERCISE; ERGOGENIC AID; STEROIDS; CAFFEINE; STRESS; REWARD	The placebo effect, with its central role in clinical trials, is acknowledged as a factor in sports medicine, although until recently little has been known about the likely magnitude and extent of the effect in any specific research setting. Even less is known about the prevalence of the effect in competitive sport. The present paper reviews 12 intervention studies in sports performance. All exam…	[Beedie, Christopher J.; Foad, Abigail J.] Canterbury Christ Church Univ, Dept Sport Sci Tourism & Leisure, Canterbury CT1 1QU, Kent, England	Canterbury Christ Church University	Beedie, CJ (corresponding author), Canterbury Christ Church Univ, Dept Sport Sci Tourism & Leisure, N Holmes Rd, Canterbury CT1 1QU, Kent, England.	christopher.beedie@canterbury.ac.uk	Beedie, Christopher J/C-2703-2012	Beedie, Chris/0000-0003-0106-3479					49	182	199	0	87	ADIS INT LTD	AUCKLAND	41 CENTORIAN DR, PRIVATE BAG 65901, MAIRANGI BAY, AUCKLAND 1311, NEW ZEALAND	0112-1642			SPORTS MED	Sports Med.		2009	39	4
J	Walach, H; Sadaghiani, C				Walach, H; Sadaghiani, C			Placebo and placebo effects - A review	PSYCHOTHERAPIE PSYCHOSOMATIK MEDIZINISCHE PSYCHOLOGIE			German	Review						placebo; placebo effect; non-specific effects; meaning	SEQUENTIAL TRIAL DESIGN; DOUBLE-BLIND; ANTAGONIST NALOXONE; ENDOGENOUS OPIOIDS; POWERFUL PLACEBO; CAFFEINE PLACEBO; INFORMED CONSENT; CLINICAL-TRIALS; BLOOD-PRESSURE; HEART-RATE	Placebo controls in clinical trials are usually employed to filter out undesired, psychological or non-specific effects from true therapeutic effects. Although this is useful in the context of clinical trials for the purpose of proving pharmacological efficacy, it is misleading to generalize this strategy to therapy as a whole. This would imply that placebo effects are irrelevant. Precisely this …	Univ Freiburg Klinikum, Inst Umweltmed & Krankenhaushyg, D-79106 Freiburg, Germany	University of Freiburg	Univ Freiburg Klinikum, Inst Umweltmed & Krankenhaushyg, Hugstetterstr 55, D-79106 Freiburg, Germany.	walach@ukl.uni-freiburg.de		Dr. Sadaghiani, Catharina/0000-0003-1088-9643					113	8	8	19	72	GEORG THIEME VERLAG KG	STUTTGART	RUDIGERSTR 14, D-70469 STUTTGART, GERMANY	0937-2032	1439-1058		PSYCHOTHER PSYCH MED	Psychother. Psychosom. Med. Psychol.	AUG	2002	52	8
J	Flaten, MA				Flaten, Magne Arve			Drug effects: Agonistic and antagonistic processes	SCANDINAVIAN JOURNAL OF PSYCHOLOGY			English	Article						Placebo response; placebo effect; placebo analgesia; startle; classical conditioning; expectancy	CAFFEINE-ASSOCIATED STIMULI; REFLEX MODIFICATION; PLACEBO ANALGESIA; NOCEBO RESPONSES; CHRONIC PAIN; STARTLE; INFORMATION; FEAR; EXPECTATIONS; HABITUATION	The research presented here has shown that tolerance to drugs can be accelerated by conditioning processes. Placebo effects may be considered the opposite of tolerance, and we have shown that placebo effects may be objectively recorded by physiological measures (electromyography, skin conductance responses, and event-related potentials), as well as by behavioral and subjective methods. The placeb…	Univ Tromso, Dept Psychol, Fac Hlth Sci, N-9037 Tromso, Norway	UiT The Arctic University of Tromso	Flaten, MA (corresponding author), Univ Tromso, Dept Psychol, Fac Hlth Sci, N-9037 Tromso, Norway.	magne.flaten@uit.no	Flaten, Magne Arve/A-2029-2014						48	9	9	0	14	WILEY	HOBOKEN	111 RIVER ST, HOBOKEN 07030-5774, NJ USA	0036-5564	1467-9450		SCAND J PSYCHOL	Scand. J. Psychol.	DEC	2009	50	6
J	Beedie, CJ; Stuart, EM; Coleman, DA; Foad, AJ				Beedie, Christopher J.; Stuart, Elizabeth M.; Coleman, Damian A.; Foad, Abigail J.			Placebo effects of caffeine on cycling performance	MEDICINE AND SCIENCE IN SPORTS AND EXERCISE			English	Article						experimental designs; deceptive administration; ergogenic aids; belief effects	RELIABILITY; STEROIDS	Purpose: The placebo effect-a change attributable only to an individual's belief in the efficacy of a treatment-might provide a worthwhile improvement in physical performance. Although sports scientists account for placebo effects by blinding subjects to treatments, little research has sought to quantify and explain the effect itself. The present study explored the placebo effect in laboratory cy…	Canterbury Christ Church Univ, Dept Sport Sci Tourism & Leisure, Canterbury CT1 1QU, Kent, England	Canterbury Christ Church University	Beedie, CJ (corresponding author), Canterbury Christ Church Univ, Dept Sport Sci Tourism & Leisure, Canterbury CT1 1QU, Kent, England.	c.j.beedie@canterbury.ac.uk	Beedie, Christopher J/C-2703-2012	COLEMAN, DAMIAN/0000-0003-1861-322X; Beedie, Chris/0000-0003-0106-3479					19	143	156	0	35	LIPPINCOTT WILLIAMS & WILKINS	PHILADELPHIA	TWO COMMERCE SQ, 2001 MARKET ST, PHILADELPHIA, PA 19103 USA	0195-9131	1530-0315		MED SCI SPORT EXER	Med. Sci. Sports Exerc.	DEC	2006	38	12
J	Angelucci, L; Pena, G				Angelucci, L; Pena, G			Expectations as explanatory variable of the placebo effect.	REVISTA INTERAMERICANA DE PSICOLOGIA			Spanish	Article							EXPECTANCY; CAFFEINE	The objective of this investigation was to verify the theoretical proposition that expectation is a relevant variable in the understanding of the placebo effect in humans. We manipulated the expectations about caffein effects on mood within a laboratory context, but no actual caffeine was given. Instead, decaffeinated coffee (placebo) was administered. University student were selected and randoml…			Angelucci, L (corresponding author), UNIV SIMON BOLIVAR,DEPT CIENCIA & TECNOL COMPORTAMIENTO,APARTADO 89-000,CARACAS 1081A,VENEZUELA.								31	1	1	0	12	INTERAMER SOC PSYCHOL UNIV CALIFORNIA	LOS ANGELES	SPANISH SPEAKING MENTAL HEALTH RES CENTER, LOS ANGELES, CA 90024	0034-9690			REV INTERAM PSICOL	Rev. Interam. Psicol.		1997	31	1
J	Villa, S; Kosch, T; Grelka, F; Schmidt, A; Welsch, R				Villa, Steeven; Kosch, Thomas; Grelka, Felix; Schmidt, Albrecht; Welsch, Robin			The placebo effect of human augmentation: Anticipating cognitive augmentation increases risk-taking behavior	COMPUTERS IN HUMAN BEHAVIOR			English	Article						Placebo effect; Human augmentation; User expectations; Electroencephalography; User studies	PERFORMANCE; EXPECTANCY; MODEL; TASK; EXPECTATIONS; IMPROVEMENT; ATTENTION; CAFFEINE; PACKAGE; TRIALS	Human Augmentation Technologies improve human capabilities using technology. In this study, we investigate the placebo effect of Augmentation Technologies. Thirty naive participants were told to be augmented with a cognitive augmentation technology or no augmentation system while conducting a Columbia Card Task. In this risk-taking measure, participants flip win and loss cards. The sham augmentat…	[Villa, Steeven; Grelka, Felix; Schmidt, Albrecht] Ludwig Maximilians Univ Munchen, Frauenlobstr 7a, D-80337 Munich, Germany; [Kosch, Thomas] HU Berlin, Rudower Chaussee 25, D-12489 Berlin, Germany; [Welsch, Robin] Aalto Univ, Konemiehentie 2, Espoo 02150, Finland	University of Munich; Humboldt University of Berlin; Aalto University	Villa, S (corresponding author), Ludwig Maximilians Univ Munchen, Frauenlobstr 7a, D-80337 Munich, Germany.	villa@posthci.com	Welsch, Robin/JUF-4861-2023	Villa Salazar, David Steeven/0000-0002-4881-1350; Welsch, Robin/0000-0002-7255-7890; Kosch, Thomas/0000-0001-6300-9035; Grelka, Felix/0009-0003-8990-4902	European Research Council [683008]; Federal Ministry of Education and Research of Germany [16SV8183]; European Research Council (ERC) [683008] Funding Source: European Research Council (ERC)	European Research Council(European Research Council (ERC)); Federal Ministry of Education and Research of Germany(Federal Ministry of Education & Research (BMBF)); European Research Council (ERC)(European Research Council (ERC))	This work was partly funded by the European Research Council (ERC AMPLIFY, no. 683008) , and the Federal Ministry of Education and Research of Germany (BMBF Hive, no. 16SV8183) .		131	5	5	9	22	PERGAMON-ELSEVIER SCIENCE LTD	OXFORD	THE BOULEVARD, LANGFORD LANE, KIDLINGTON, OXFORD OX5 1GB, ENGLAND	0747-5632	1873-7692		COMPUT HUM BEHAV	Comput. Hum. Behav.	SEP	2023	146
J	Flaten, MA; Blumenthal, TD				Flaten, MA; Blumenthal, TD			Caffeine associated stimuli elicit conditioned responses: an experimental model of the placebo effect	PSYCHOPHARMACOLOGY			English	Article						placebo response; conditioned response; arousal; caffeine; startle; skin conductance response	STARTLE REFLEX; AROUSAL; HUMANS; EXPECTANCY; TOLERANCE	Rationale. A neutral stimulus repeatedly paired with administration of a drug may elicit a conditioned response. This process, termed pharmacological classical conditioning, may be important in the understanding of placebo effects. Objective. The unconditioned response to caffeine is increased physiological and psychological arousal. The present study investigated whether stimuli associated with …	Norwegian Univ Sci & Technol, SVT Fak, Dept Psychol, N-7491 Trondheim, Norway; Wake Forest Univ, Dept Psychol, Reynolda Stn, Winston Salem, NC 27109 USA	Norwegian University of Science & Technology (NTNU); Wake Forest University	Flaten, MA (corresponding author), Norwegian Univ Sci & Technol, SVT Fak, Dept Psychol, N-7491 Trondheim, Norway.		Blumenthal, Terry D./AAG-2974-2021; Flaten, Magne Arve/A-2029-2014						37	62	70	2	17	SPRINGER VERLAG	NEW YORK	175 FIFTH AVE, NEW YORK, NY 10010 USA	0033-3158			PSYCHOPHARMACOLOGY	Psychopharmacology	JUL	1999	145	1
J	Galindo, MN; Navarro, JF; Cavas, M				Galindo, Maria Nerea; Navarro, Jose Francisco; Cavas, Maria			The Influence of Placebo Effect on Craving and Cognitive Performance in Alcohol, Caffeine, or Nicotine Consumers: A Systematic Review	FRONTIERS IN PSYCHIATRY			English	Review						placebo effect; expectancies; craving; cognitive performance; psychoactive substance	ATTENTIONAL BIAS; DOSE EXPECTANCY; RESPONSES; WITHDRAWAL; DRUG; CUES; CONSUMPTION; ADDICTION; TOLERANCE; DRINKING	Objective The present systematic review aims to analyze the evidence about the influence of placebo effect on craving and cognitive performance in alcohol, caffeine, and nicotine consumers. Methods Relevant studies were identifiedviaPubmed, Web of Science, and Scopus databases (up to March 2020). Only those papers published between 2009 and 2019 were searched. Results Of the 115 preliminary paper…	[Galindo, Maria Nerea; Navarro, Jose Francisco; Cavas, Maria] Univ Malaga, Sch Psychol, Dept Psychobiol, Malaga, Spain	Universidad de Malaga	Cavas, M (corresponding author), Univ Malaga, Sch Psychol, Dept Psychobiol, Malaga, Spain.	mcavas@uma.es	Navarro, Jose/JQV-4305-2023; NAVARRO, JOSE FRANCISCO/AGW-3024-2022; NAVARRO, JOSE FRANCISCO/B-3351-2011; NAVARRO, JOSE FRANCISCO/GPX-0203-2022	NAVARRO, JOSE FRANCISCO/0000-0002-5104-8974; NAVARRO, JOSE FRANCISCO/0000-0002-5104-8974;	Consejeria de Economia, Innovacion, Ciencia y Empleo, Junta de Andalucia, Spain [CTS-195]; University of Malaga	Consejeria de Economia, Innovacion, Ciencia y Empleo, Junta de Andalucia, Spain(Junta de Andalucia); University of Malaga	Funding for publishing this manuscript is provided by Consejeria de Economia, Innovacion, Ciencia y Empleo, Junta de Andalucia, Spain, Research Group CTS-195 Psicofarmacologia Experimental, and from Grants for Open Access Publication from University of Malaga.		62	7	7	2	8	FRONTIERS MEDIA SA	LAUSANNE	AVENUE DU TRIBUNAL FEDERAL 34, LAUSANNE, CH-1015, SWITZERLAND	1664-0640			FRONT PSYCHIATRY	Front. Psychiatry	AUG 26	2020	11
J	Gutiérrez-Hellín, J; Ruiz-Moreno, C; Aguilar-Navarro, M; Muñoz, A; Varillas-Delgado, D; Amaro-Gahete, FJ; Roberts, JD; Del Coso, J				Gutierrez-Hellin, Jorge; Ruiz-Moreno, Carlos; Aguilar-Navarro, Millan; Munoz, Alejandro; Varillas-Delgado, David; Amaro-Gahete, Francisco J.; Roberts, Justin D.; Del Coso, Juan			Placebo Effect of Caffeine on Substrate Oxidation during Exercise	NUTRIENTS			English	Article						dietary supplement; ergogenic aid; psychological advantage; carbohydrate	INGESTION; CARBOHYDRATE; PERFORMANCE; SPORT; POWER	By using deceptive experiments in which participants are informed that they received caffeine when, in fact, they received an inert substance (i.e., placebo), several investigations have demonstrated that exercise performance can be enhanced to a similar degree as a known caffeine dose. This 'placebo effect' phenomenon may be part of the mechanisms explaining caffeine's ergogenicity in exercise. …	[Gutierrez-Hellin, Jorge; Aguilar-Navarro, Millan; Munoz, Alejandro] Univ Francisco de Vitoria, Fac Hlth Sci, Exercise & Sport Sci, Pozuelo 28223, Spain; [Ruiz-Moreno, Carlos] Camilo Jose Cela Univ, Exercise Physiol Lab, Villanueva De La Canada 28692, Spain; [Varillas-Delgado, David] Univ Francisco Vitoria, Fac Med, Pozuelo 28223, Spain; [Amaro-Gahete, Francisco J.] Univ Granada, Fac Med, Dept Me…	Universidad Francisco de Vitoria; Camilo Jose Cela University; Universidad Francisco de Vitoria; University of Granada; Anglia Ruskin University; Universidad Rey Juan Carlos	Del Coso, J (corresponding author), Rey Juan Carlos Univ, Ctr Sport Studies, Fuenlabrada 28943, Spain.	jorge.gutierrez@ufv.es; cruizm@ucjc.edu; millan.aguilar@ufv.es; alejandro.munoz@ufv.es; david.varillas@ufv.es; amarof@ugr.es; justin.roberts@aru.ac.uk; juan.delcoso@urjc.es	Varillas, David/AAB-1105-2019; Ruiz Moreno, Carlos/ABE-9834-2021; Aguilar Navarro, Millán/Q-9036-2018; Del Coso, Juan/AAC-7117-2020; Pérez, Alejandro Muñoz/JXL-1527-2024; Amaro-Gahete, Francisco J./AAB-4476-2019; Muñoz, Alejandro/KBC-8758-2024	Varillas, David/0000-0001-5026-2701; Aguilar Navarro, Millán/0000-0001-9130-9182; Del Coso, Juan/0000-0002-5785-984X; Amaro-Gahete, Francisco J./0000-0002-7207-9016; Ruiz, Carlos/0000-0003-0644-8132; Munoz, Alejandro/0000-0001-7679-4116; Roberts, Justin/0000-0002-3169-2041; Gutierrez-Hellin, Jorge/0000-0001-9721-2269	Francisco de Vitoria University [UFV-18/2020]	Francisco de Vitoria University	This research was funded by Francisco de Vitoria University, grant number UFV-18/2020.		42	7	7	5	15	MDPI	BASEL	ST ALBAN-ANLAGE 66, CH-4052 BASEL, SWITZERLAND		2072-6643		NUTRIENTS	Nutrients	MAR	2021	13	3
J	Beedie, CJ; Foad, AJ; Coleman, DA				Beedie, Christopher J.; Foad, Abigail J.; Coleman, Damian A.			Identification of placebo responsive participants in 40km laboratory cycling performance	JOURNAL OF SPORTS SCIENCE AND MEDICINE			English	Article						caffeine; personality; placebo effect; nocebo effect; qualitative	DOUBLE-BLIND; PERSONALITY; EXERCISE; CAFFEINE; STEROIDS	The placebo effect, a positive outcome resulting from the belief that a beneficial treatment has been received, is widely acknowledged but little understood. It has been suggested that placebo responsiveness, the degree to which an individual will respond to a placebo, might vary in the population. The study aimed to identify placebo-responsive participants from a previously published paper that …	[Beedie, Christopher J.; Foad, Abigail J.; Coleman, Damian A.] Canterbury Christ Church Univ, Dept Sport Sci Tourism & Leisure, Canterbury CT1 1QU, Kent, England	Canterbury Christ Church University	Beedie, CJ (corresponding author), Canterbury Christ Church Univ, Dept Sport Sci Tourism & Leisure, N Holmes Rd, Canterbury CT1 1QU, Kent, England.	chris.beedie@canterbury.ac.uk; abby.foad@canterbury.ac.uk; damain.coleman@canterbury.ac.uk	Beedie, Christopher J/C-2703-2012	Beedie, Chris/0000-0003-0106-3479					38	22	25	2	21	JOURNAL SPORTS SCIENCE & MEDICINE	BURSA	MEDICAL FACULTY ULUDAG UNIV, DEPT SPORTS MEDICINE, BURSA, 16059, TURKEY	1303-2968			J SPORT SCI MED	J. Sport. Sci. Med.	MAR	2008	7	1
J	Madzharov, A; Ye, N; Morrin, M; Block, L				Madzharov, Adriana; Ye, Ning; Morrin, Maureen; Block, Lauren			The impact of coffee-like scent on expectations and performance	JOURNAL OF ENVIRONMENTAL PSYCHOLOGY			English	Article						Olfaction; Performance; Coffee-like scent; Placebo effects	AMBIENT SCENT; CAFFEINE; BEHAVIOR; EXPERIENCE; SMELL	The present research explores the effect of an ambient coffee-like scent (versus no scent) on expectations regarding performance on an analytical reasoning task as well as on actual performance. We show that people in a coffee-scented (versus unscented) environment perform better on an analytical reasoning task due to heightened performance expectations (Study 1). We further show that people expe…	[Madzharov, Adriana] Stevens Inst Technol, Sch Business, 1 Castle Point Hudson, Hoboken, NJ 07030 USA; [Ye, Ning; Morrin, Maureen] Temple Univ, Fox Sch Business, 1801 Liacouras Walk, Philadelphia, PA 19122 USA; [Block, Lauren] CUNY, Baruch Coll, One Bemard Baruch Way, New York, NY 10010 USA	Stevens Institute of Technology; Pennsylvania Commonwealth System of Higher Education (PCSHE); Temple University; City University of New York (CUNY) System; Baruch College (CUNY)	Madzharov, A (corresponding author), Stevens Inst Technol, Sch Business, 1 Castle Point Hudson, Hoboken, NJ 07030 USA.	adriana.madzharov@stevens.edu; ning.ye@temple.edu; maureen.morrin@temple.edu; lauren.block@baruch.cuny.edu	Morrin, Maureen/L-9564-2019; Madzharov, Adriana V./M-7021-2015	Madzharov, Adriana V./0000-0001-8940-3727					19	16	17	3	42	ACADEMIC PRESS LTD- ELSEVIER SCIENCE LTD	LONDON	24-28 OVAL RD, LONDON NW1 7DX, ENGLAND	0272-4944			J ENVIRON PSYCHOL	J. Environ. Psychol.	JUN	2018	57
J	Mikalsen, A; Bertelsen, B; Flaten, MA				Mikalsen, A; Bertelsen, B; Flaten, MA			Effects of caffeine, caffeine-associated stimuli, and caffeine-related information on physiological and psychological arousal	PSYCHOPHARMACOLOGY			English	Article						placebo response; caffeine; classical conditioning; expectancy; startle; arousal	PLACEBO ANALGESIA; STARTLE REFLEX; EXPECTANCY; RESPONSES; PERFORMANCE; MODIFY; MODEL	Rationale: To test the classical conditioning and expectancy theories of placebo effects. Objective: Two experiments investigated whether administration of caffeine-associated stimuli elicited conditioned arousal, and whether information that a drink contained or did not contain caffeine modulated arousal. Method: Experiment 1 (n=21) used a 2 Caffeine (0 and 2 mg/kg) x 2 Solution (Coffee, Juice) …	Univ Tromso, Dept Psychol, SV Fak, N-9037 Tromso, Norway	UiT The Arctic University of Tromso	Flaten, MA (corresponding author), Univ Tromso, Dept Psychol, SV Fak, N-9037 Tromso, Norway.		Flaten, Magne Arve/A-2029-2014						33	54	64	2	33	SPRINGER-VERLAG	NEW YORK	175 FIFTH AVE, NEW YORK, NY 10010 USA	0033-3158			PSYCHOPHARMACOLOGY	Psychopharmacology	OCT	2001	157	4
J	Tallis, J; Muhammad, B; Islam, M; Duncan, MJ				Tallis, Jason; Muhammad, Bilal; Islam, Mohammed; Duncan, Michael J.			Placebo effects of caffeine on maximal voluntary concentric force of the knee flexors and extensors	MUSCLE & NERVE			English	Article						caffeine; deception; ergogenic aids; isokinetic dynamometry; placebo; strength	CONTAINING SUPPLEMENT; PERCEIVED EXERTION; PERFORMANCE; INGESTION; EXERCISE; ENDURANCE; STRENGTH; SPORTS; METABOLISM; MECHANISMS	Introduction: We examined the placebo effect of caffeine and the combined effect of caffeine and caffeine expectancy on maximal voluntary strength. Methods: Fourteen men completed 4 randomized, single-blind experimental trials: (1) told caffeine, given caffeine (5 mg/kg) (CC); (2) told caffeine, given placebo (CP); (3) told placebo, given placebo (PP); and (4) told placebo, given caffeine (PC). M…	[Tallis, Jason; Muhammad, Bilal; Islam, Mohammed; Duncan, Michael J.] Coventry Univ, Sch Life Sci, James Starley Bldg,Priory St, Coventry CV1 5FB, W Midlands, England	Coventry University	Tallis, J (corresponding author), Coventry Univ, Sch Life Sci, James Starley Bldg,Priory St, Coventry CV1 5FB, W Midlands, England.	tallisj2@uni.coventry.ac.uk		Duncan, Michael/0000-0002-2016-6580; Tallis, Jason/0000-0001-8904-2693	Coventry University	Coventry University	This study was supported by Coventry University.		48	35	35	0	19	WILEY	HOBOKEN	111 RIVER ST, HOBOKEN 07030-5774, NJ USA	0148-639X	1097-4598		MUSCLE NERVE	Muscle Nerve	SEP	2016	54	3
J	Hulston, CJ; Jeukendrup, AE				Hulston, Carl J.; Jeukendrup, Asker E.			No Placebo Effect From Carbohydrate Intake During Prolonged Exercise	INTERNATIONAL JOURNAL OF SPORT NUTRITION AND EXERCISE METABOLISM			English	Article						nutrition; supplements; time trial; cycling; performance	CYCLING PERFORMANCE; STRENUOUS EXERCISE; INGESTION; CAFFEINE; STEROIDS; FATIGUE	The purpose of this study was to investigate the possibility of I placebo effect from carbohydrate (CHO) intake during prolonged exercise. Ten endurance-trained male cyclists performed 3 experimental trials consisting of 120 min of steady-state cycling at 61% VO(2max) followed by a time trial (TT) lasting approximately 60 min. During exercise participants ingested either plain water (WAT). artifi…	[Hulston, Carl J.; Jeukendrup, Asker E.] Univ Birmingham, Sch Sport & Exercise Sci, Birmingham, W Midlands, England	University of Birmingham	Hulston, CJ (corresponding author), Univ Birmingham, Sch Sport & Exercise Sci, Birmingham, W Midlands, England.		Hulston, Carl J/K-8605-2012; Jeukendrup, Asker E/D-1770-2010	Hulston, Carl/0000-0002-5375-1161	GlaxoSmithKline; Nutritional Healthcare, RD	GlaxoSmithKline(GlaxoSmithKline); Nutritional Healthcare, RD	This study was supported by a research grant from GlaxoSmithKline, Nutritional Healthcare, R&D.		14	30	38	1	42	HUMAN KINETICS PUBL INC	CHAMPAIGN	1607 N MARKET ST, PO BOX 5076, CHAMPAIGN, IL 61820-2200 USA	1526-484X			INT J SPORT NUTR EXE	Int. J. Sport Nutr. Exerc. Metab.	JUN	2009	19	3
J	Meissner, K; Bingel, U; Colloca, L; Wager, TD; Watson, A; Flaten, MA				Meissner, Karin; Bingel, Ulrike; Colloca, Luana; Wager, Tor D.; Watson, Alison; Flaten, Magne Arve			The Placebo Effect: Advances from Different Methodological Approaches	JOURNAL OF NEUROSCIENCE			English	Article							CAFFEINE-ASSOCIATED STIMULI; BOWEL-SYNDROME PATIENTS; NOCEBO RESPONSES; BRAIN ACTIVITY; FUNCTIONAL-SIGNIFICANCE; DISPOSITIONAL OPTIMISM; CINGULATE CORTEX; OPIOID ACTIVITY; PAIN; ANALGESIA	There is accumulating evidence from different methodological approaches that the placebo effect is a neurobiological phenomenon. Behavioral, psychophysiological, and neuroimaging results have largely contributed to accepting the placebo response as real. A major aspect of recent and future advances in placebo research is to demonstrate linkages between behavior, brain, and bodily responses. This …	[Flaten, Magne Arve] Univ Tromso, Fac Hlth Sci, Dept Psychol, N-9037 Tromso, Norway; [Meissner, Karin] Univ Munich, Inst Med Psychol, D-80336 Munich, Germany; [Meissner, Karin] Tech Univ Munich, Inst Gen Practice, D-81776 Munich, Germany; [Bingel, Ulrike] Univ Med Ctr Hamburg Eppendorf, Dept Neurol, D-20246 Hamburg, Germany; [Colloca, Luana] NIH, Natl Ctr Complementary & Alternat Med, Bethesda, M…	UiT The Arctic University of Tromso; University of Munich; Technical University of Munich; University of Hamburg; University Medical Center Hamburg-Eppendorf; National Institutes of Health (NIH) - USA; NIH National Center for Complementary & Alternative Medicine; National Institutes of Health (NIH) - USA; University of Colorado System; University of Colorado Boulder; University of Manchester	Flaten, MA (corresponding author), Univ Tromso, Fac Hlth Sci, Dept Psychol, N-9037 Tromso, Norway.	luana.colloca@nih.gov; magne.flaten@uit.no	MEISSNER, Karin/AAS-2483-2021; Flaten, Magne Arve/A-2029-2014; Colloca, Luana/S-1389-2018	Colloca, Luana/0000-0002-6503-4709; Meissner, Karin/0000-0002-8308-6537	intramural NCCAM; International Association for the Study of Pain (IASP); European Federation of IASP; Bial Foundation [186/10]; NIMH [R01MH076136]; NIDA [1RC1DA028608]; German Federal Ministry of Education and Research [01GQ0808]; German Research Foundation [FO-1328]	intramural NCCAM; International Association for the Study of Pain (IASP); European Federation of IASP; Bial Foundation(Bial Foundation); NIMH(United States Department of Health & Human ServicesNational Institutes of Health (NIH) - USANIH National Institute of Mental Health (NIMH)); NIDA(United States Department of Health & Human ServicesNational Institutes of Health (NIH) - USANIH National Instit…	This work has been funded in part by generous support from intramural NCCAM (L. C.), International Association for the Study of Pain (IASP) and European Federation of IASP Chapters research grants (L. C.), The Bial Foundation Grant 186/10 (M. A. F.), NIMH Grant R01MH076136 (T. D. W.), NIDA Grant 1RC1DA028608 (T. D. W.), the German Federal Ministry of Education and Research (01GQ0808) (U. B.), and…		94	122	135	0	38	SOC NEUROSCIENCE	WASHINGTON	11 DUPONT CIRCLE, NW, STE 500, WASHINGTON, DC 20036 USA	0270-6474			J NEUROSCI	J. Neurosci.	NOV 9	2011	31	45
J	Ortiz-Sánchez, D; Bravo-Sánchez, A; Ramírez-delaCruz, M; Abián, P; Abián-Vicén, J				Ortiz-Sanchez, David; Bravo-Sanchez, Alfredo; Ramirez-delaCruz, Maria; Abian, Pablo; Abian-Vicen, Javier			Placebo Effect of Caffeine on Physiological Parameters and Physical Performance	NUTRIENTS			English	Article						ergogenic aids; strength; heart rate variability; expectations; side effects	HEART-RATE-VARIABILITY; INGESTION; EXERCISE	This study aimed to analyse the placebo effect associated with a high dose of caffeine (9 mg/kg) on heart rate and its variability and on strength tests. Methods: 18 participants experienced in strength training (19.7 +/- 2.3 years; 72.2 +/- 15.0 kg; 169.6 +/- 9.0 cm) performed two days of trials (caffeine-informed/placebo-ingested (placebo) and non-ingested (control)). Firstly, heart rate and it…	[Ortiz-Sanchez, David; Bravo-Sanchez, Alfredo; Ramirez-delaCruz, Maria; Abian, Pablo; Abian-Vicen, Javier] Univ Castilla La Mancha, Fac Sports Sci, Performance & Sport Rehabil Lab DEPORSALUD, Avda Carlos III S-N, Toledo 45071, Spain; [Bravo-Sanchez, Alfredo] Univ Francisco de Vitoria, Fac Hlth Sci, Carretera Pozuelo, Pozuelo De Alarcon 28223, Spain; [Abian, Pablo] Comillas Pontif Univ, Fac Humani…	Universidad de Castilla-La Mancha; Universidad Francisco de Vitoria; Comillas Pontifical University	Abián-Vicén, J (corresponding author), Univ Castilla La Mancha, Fac Sports Sci, Performance & Sport Rehabil Lab DEPORSALUD, Avda Carlos III S-N, Toledo 45071, Spain.	david.ortiz@uclm.es; alfredo.bravo@ufv.es; maria.ramirez@uclm.es; pabian@comillas.edu; javier.abian@uclm.es	Abián-Vicén, Javier/I-8509-2012	Abián-Vicén, Javier/0000-0001-9635-3289; Ramirez de la Cruz, Maria/0000-0002-7898-1254; Bravo Sanchez, Alfredo/0000-0002-0476-066X	University of Castilla-La Mancha	University of Castilla-La Mancha	We would like to thank the participants for their effort in participating in this study.		37	1	1	1	1	MDPI	BASEL	ST ALBAN-ANLAGE 66, CH-4052 BASEL, SWITZERLAND		2072-6643		NUTRIENTS	Nutrients	MAY	2024	16	10
J	Kaasinen, V; Aalto, S; Någren, K; Rinne, JO				Kaasinen, V; Aalto, S; Någren, K; Rinne, JO			Expectation of caffeine induces dopaminergic responses in humans	EUROPEAN JOURNAL OF NEUROSCIENCE			English	Article						caffeine; dopamine; placebo effect; positron emission tomography; raclopride	RECEPTOR-BINDING; PARKINSONS-DISEASE; COCAINE ABUSERS; PLACEBO; RELEASE; REWARD; PET; NEURONS	Recent neuroimaging studies indicate that placebo treatments can induce clinically relevant neurobiological responses in patients with Parkinson's disease, depression and pain. The present study aimed to investigate neurotransmitter function in psychostimulant expectation, with the focus on dopaminergic effects of placebo caffeine in healthy human subjects, Eight habitual coffee drinkers were exa…	Univ Turku, Dept Neurol, FIN-20521 Turku, Finland; Turku PET Ctr, Turku, Finland; Univ Turku, Ctr Cognit Neurosci, Turku, Finland	University of Turku; University of Turku	Kaasinen, V (corresponding author), Univ Turku, Dept Neurol, POB 52, FIN-20521 Turku, Finland.	valtteri.kaasinen@pet.tyks.fi	Någren, Kjell/AAE-7039-2019; Kaasinen, Valtteri/O-2086-2016; Kaasinen, Valtteri/JFJ-1970-2023; Aalto, Sargo/K-1757-2013	Någren, Kjell/0000-0001-5182-8199; Kaasinen, Valtteri/0000-0002-3446-7093; Aalto, Sargo/0000-0002-8924-5447					21	60	66	0	13	BLACKWELL PUBLISHING LTD	OXFORD	9600 GARSINGTON RD, OXFORD OX4 2DG, OXON, ENGLAND	0953-816X			EUR J NEUROSCI	Eur. J. Neurosci.	APR	2004	19	8
J	Beedie, C; Benedetti, F; Barbiani, D; Camerone, E; Cohen, E; Coleman, D; Davis, A; Elsworth-Edelsten, C; Flowers, E; Foad, A; Harvey, S; Hettinga, F; Hurst, P; Lane, A; Lindheimer, J; Raglin, J; Roelands, B; Schiphof-Godart, L; Szabo, A				Beedie, Christopher; Benedetti, Fabrizio; Barbiani, Diletta; Camerone, Eleanora; Cohen, Emma; Coleman, Damian; Davis, Arran; Elsworth-Edelsten, Charlotte; Flowers, Elliott; Foad, Abby; Harvey, Simon; Hettinga, Florentina; Hurst, Philip; Lane, Andrew; Lindheimer, Jacob; Raglin, John; Roelands, Bart; Schiphof-Godart, Lieke; Szabo, Attila			Consensus statement on placebo effects in sports and exercise: The need for conceptual clarity, methodological rigour, and the elucidation of neurobiological mechanisms	EUROPEAN JOURNAL OF SPORT SCIENCE			English	Article						Neuroscience; nutrition; performance; psychology	PHYSICAL PERFORMANCE; CYCLING PERFORMANCE; CAFFEINE INGESTION; ERGOGENIC AID; NOCEBO; EXPECTATION; ANALGESIA; RESPONSES; ENDURANCE; HUMANS	In June 2017 a group of experts in anthropology, biology, kinesiology, neuroscience, physiology, and psychology convened in Canterbury, UK, to address questions relating to the placebo effect in sport and exercise. The event was supported exclusively by Quality Related (QR) funding from the Higher Education Funding Council for England (HEFCE). The funder did not influence the content or conclusio…	[Beedie, Christopher; Coleman, Damian; Elsworth-Edelsten, Charlotte; Foad, Abby; Harvey, Simon] Canterbury Christ Church Univ, Human & Life Sci, Canterbury, Kent, England; [Benedetti, Fabrizio; Barbiani, Diletta] Univ Turin, Dept Neurosci, Turin, Italy; [Camerone, Eleanora] Univ Genoa, Dept Neurosci, Genoa, Italy; [Cohen, Emma; Davis, Arran] Univ Oxford, Inst Cognit & Evolutionary Anthropol, Oxfo…	Canterbury Christ Church University; University of Turin; University of Genoa; University of Oxford; University of Essex; University of Birmingham; University of Wolverhampton; US Department of Veterans Affairs; Indiana University System; Indiana University Bloomington; Vrije Universiteit Brussel; Eotvos Lorand University	Beedie, C (corresponding author), Canterbury Christ Church Univ, Human & Life Sci, Canterbury, Kent, England.	chris.beedie@canterbury.ac.uk	camerone, Eleonora/HCI-3190-2022; Roelands, Bart/E-2337-2011; Hurst, Philip/J-9131-2019; Hettinga, Florentina/HOF-9566-2023; Dr Szabo, Attila/H-8817-2017; Lindheimer, Jacob B/O-7935-2016; Beedie, Christopher J/C-2703-2012; Raglin, John/AAI-2377-2020; Flowers, Elliott/AHC-6027-2022	Roelands, Bart/0000-0002-2808-044X; Hurst, Philip/0000-0002-9265-2975; Hettinga, Florentina/0000-0002-7027-8126; Dr Szabo, Attila/0000-0003-2788-4304; Raglin, John/0000-0002-5298-9514; Flowers, Elliott/0000-0003-1021-3651; Foad, Abby/0000-0001-9308-698X; Beedie, Chris/0000-0003-0106-3479; elsworth - edelsten, charlotte/0000-0003-0932-5728; Camerone, Eleonora Maria/0000-0002-4771-2836; Cohen, Emma…					37	56	60	0	15	TAYLOR & FRANCIS LTD	ABINGDON	2-4 PARK SQUARE, MILTON PARK, ABINGDON OR14 4RN, OXON, ENGLAND	1746-1391	1536-7290		EUR J SPORT SCI	Eur. J. Sport Sci.		2018	18	10
J	Looby, A; Piccorelli, AV; Zimmerman, L; Falco, C; Livingston, NR; Akin, C; Benton, S; Juliano, L				Looby, Alison; Piccorelli, Annalisa; Zimmerman, Lauren; Falco, Caitlin; Livingston, Nicholas; Akin, Cody; Benton, Samuel; Juliano, Laura			Expectancy for Adderall influences subjective mood and drug effects regardless of concurrent caffeine ingestion: A randomized controlled trial	PSYCHOPHARMACOLOGY			English	Article						Prescription stimulants; Caffeine; Expectancy; Cognition; College students; Placebo effects	PRESCRIPTION STIMULANT USE; COLLEGE-STUDENTS; NONMEDICAL USE; ILLICIT USE; MEDICAL USE; MISUSE; METHAMPHETAMINE; METHYLPHENIDATE; AMPHETAMINE; PREVALENCE	RationaleNonmedical prescription stimulant use (NPS; use without a prescription or in ways other than prescribed) is common among college students. Despite the potential for negative consequences, students continue engaging in NPS for cognitive enhancement purposes, which may be maintained by expectancy and placebo effects.ObjectivesThis study examined if a placebo administered under the guise of…	[Looby, Alison; Zimmerman, Lauren; Falco, Caitlin; Livingston, Nicholas; Akin, Cody; Benton, Samuel] Univ Wyoming, Dept Psychol, 1000 E Univ Ave,Dept 3415, Laramie, WY 82071 USA; [Piccorelli, Annalisa] Kaiser Permanente Washington Hlth Res Inst, Biostat Div, 1730 Minor Ave,Ste 1600, Seattle, WA 98101 USA; [Juliano, Laura] Amer Univ, Dept Psychol, 4400 Massachusetts Ave NW, Washington, DC 20016 USA	University of Wyoming; Kaiser Permanente; American University	Looby, A (corresponding author), Univ Wyoming, Dept Psychol, 1000 E Univ Ave,Dept 3415, Laramie, WY 82071 USA.	alooby@uwyo.edu			Institutional Development Award (IDeA) by the National Institute of General Medical Sciences; [2P20GM103432]	Institutional Development Award (IDeA) by the National Institute of General Medical Sciences;	& nbsp;This work was supported by an Institutional Development Award (IDeA) by the National Institute of General Medical Sciences (2P20GM103432).		52	0	0	0	3	SPRINGER	NEW YORK	ONE NEW YORK PLAZA, SUITE 4600, NEW YORK, NY, UNITED STATES	0033-3158	1432-2072		PSYCHOPHARMACOLOGY	Psychopharmacology	JAN	2024	241	1
J	Tolusso, DV; Laurent, CM; Fullenkamp, AM; Tobar, DA				Tolusso, Danilo V.; Laurent, C. Matthew; Fullenkamp, Adam M.; Tobar, David A.			PLACEBO EFFECT: INFLUENCE ON REPEATED INTERMITTENT SPRINT PERFORMANCE ON CONSECUTIVE DAYS	JOURNAL OF STRENGTH AND CONDITIONING RESEARCH			English	Article						RPE; recovery; fatigue; pain	EXPERIMENTAL MUSCLE PAIN; PERCEIVED EXERTION; EXERCISE; RECOVERY; CAFFEINE; FATIGUE; WORK; TIME; PERCEPTION; STABILITY	Tolusso, DV, Laurent, CM, Fullenkamp, AM, and Tobar, DA. Placebo effect: influence on repeated intermittent sprint performance on consecutive days. J Strength Cond Res 29(7): 1915-1924, 2015Despite the available literature addressing the placebo effect's role in mediating human performance, there is a paucity of research addressing the possibility of a placebo effect both within and between bouts…	[Tolusso, Danilo V.; Laurent, C. Matthew; Fullenkamp, Adam M.] Bowling Green State Univ, Exercise Sci Program, Bowling Green, OH 43403 USA; [Tobar, David A.] Bowling Green State Univ, Sport Management Program, Bowling Green, OH 43403 USA	University System of Ohio; Bowling Green State University; University System of Ohio; Bowling Green State University	Tolusso, DV (corresponding author), Bowling Green State Univ, Exercise Sci Program, Bowling Green, OH 43403 USA.	danilotolusso@gmail.com	Fullenkamp, Adam/KYQ-7815-2024						43	8	10	0	11	LIPPINCOTT WILLIAMS & WILKINS	PHILADELPHIA	TWO COMMERCE SQ, 2001 MARKET ST, PHILADELPHIA, PA 19103 USA	1064-8011	1533-4287		J STRENGTH COND RES	J. Strength Cond. Res.	JUL	2015	29	7
J	Elhaj, HM; Imam, O; Page, BW; Vitale, JM; Malek, MH				Elhaj, Hussein M.; Imam, Osama; Page, Brad W.; Vitale, Joseph M.; Malek, Moh H.			Perceived Consumption of a High-Dose Caffeine Drink Delays Neuromuscular Fatigue	JOURNAL OF STRENGTH AND CONDITIONING RESEARCH			English	Article						exercise physiology; functional outcomes; placebo effect; perception	POWER OUTPUT RELATIONSHIP; KNEE-EXTENSOR; CONTAINING SUPPLEMENT; RESISTANCE EXERCISE; PLACEBO; CYCLE; AMPLITUDE; STRENGTH; TIME; EMG	Elhaj, HM, Imam, O, Page, BW, Vitale, JM, and Malek, MH. Perceived consumption of a high-dose caffeine drink delays neuromuscular fatigue. J Strength Cond Res 36(5): 1185-1190, 2022-The placebo effect is a concept in which a desired outcome arises, mainly from the belief that the treatment (i.e., supplement or drug) was beneficial although no active ingredient was given. The results of studies re…	[Elhaj, Hussein M.; Imam, Osama; Page, Brad W.; Vitale, Joseph M.; Malek, Moh H.] Wayne State Univ, Coll Pharm & Hlth Sci, Phys Therapy Program, Detroit, MI 48202 USA; [Elhaj, Hussein M.; Imam, Osama; Page, Brad W.; Vitale, Joseph M.; Malek, Moh H.] Wayne State Univ, Integrat Physiol Exercise Lab, Dept Hlth Care Sci, Coll Pharm & Hlth Sci, Detroit, MI 48202 USA	Wayne State University; Wayne State University	Malek, MH (corresponding author), Wayne State Univ, Coll Pharm & Hlth Sci, Phys Therapy Program, Detroit, MI 48202 USA.;Malek, MH (corresponding author), Wayne State Univ, Integrat Physiol Exercise Lab, Dept Hlth Care Sci, Coll Pharm & Hlth Sci, Detroit, MI 48202 USA.	eu5756@wayne.edu; osama.imam@wayne.edu; brad.page@wayne.edu; fd0736@wayne.edu; en7488@wayne.edu	Malek, Moh H/E-2321-2013						45	4	4	2	3	LIPPINCOTT WILLIAMS & WILKINS	PHILADELPHIA	TWO COMMERCE SQ, 2001 MARKET ST, PHILADELPHIA, PA 19103 USA	1064-8011	1533-4287		J STRENGTH COND RES	J. Strength Cond. Res.	MAY	2022	36	5
J	Chen, PHA; Cheong, JH; Jolly, E; Elhence, H; Wager, TD; Chang, LJ				Chen, Pin-Hao A.; Cheong, Jin Hyun; Jolly, Eshin; Elhence, Hirsh; Wager, Tor D.; Chang, Luke J.			Socially transmitted placebo effects	NATURE HUMAN BEHAVIOUR			English	Article							THERAPEUTIC ALLIANCE; CAFFEINE PLACEBO; BLOOD-PRESSURE; COMMON FACTORS; DOUBLE-BLIND; HEART-RATE; PATIENT; PAIN; EMPATHY; NOCEBO	Medical treatments typically occur in the context of a social interaction between healthcare providers and patients. Although decades of research have demonstrated that patients' expectations can dramatically affect treatment outcomes, less is known about the influence of providers' expectations. Here we systematically manipulated providers' expectations in a simulated clinical interaction involv…	[Chen, Pin-Hao A.; Cheong, Jin Hyun; Jolly, Eshin; Elhence, Hirsh; Wager, Tor D.; Chang, Luke J.] Dartmouth Coll, Dept Psychol & Brain Sci, Hanover, NH 03755 USA	Dartmouth College	Chang, LJ (corresponding author), Dartmouth Coll, Dept Psychol & Brain Sci, Hanover, NH 03755 USA.	luke.j.chang@dartmouth.edu		Chang, Luke/0000-0002-6621-8120; WAGER, TOR/0000-0002-1936-5574; Cheong, Jin Hyun/0000-0002-9255-1648	Chiang Ching-Kuo Foundation for International Scholarly Exchange award [GS040-A-16]; National Institute of Health [R01MH076136, R01MH116026, R56MH080716]; National Science Foundation [CAREER 1848370]	Chiang Ching-Kuo Foundation for International Scholarly Exchange award; National Institute of Health(United States Department of Health & Human ServicesNational Institutes of Health (NIH) - USA); National Science Foundation(National Science Foundation (NSF))	We thank M. Meyer and E. Templeton for providing comments on earlier drafts of this paper. We thank S. Byrnes for helping us to create the visualization of the facial expression models. We also thank A. Brandt and S. Sadhukha for helping with data collection. This research was supported by a Chiang Ching-Kuo Foundation for International Scholarly Exchange award (no. GS040-A-16 to P.-H.C.), a Nati…		98	56	60	2	25	NATURE PORTFOLIO	BERLIN	HEIDELBERGER PLATZ 3, BERLIN, 14197, GERMANY	2397-3374			NAT HUM BEHAV	Nat. Hum. Behav.	DEC	2019	3	12
J	Morrison, J; Moore, E				Morrison, Jo; Moore, Eric			Is WADA creating and then prosecuting thought crimes?	JOURNAL OF THE PHILOSOPHY OF SPORT			English	Article						WADA; anti-doping; placebo effect; performance enhancement; doping	PERFORMANCE-ENHANCING DRUGS; PHYSICAL PERFORMANCE; DIFFERENT SPORTS; CAFFEINE LEVELS; DOPING CONTROL; PLACEBO; STRENGTH; REMOVAL; ERYTHROPOIETIN; TESTOSTERONE	Antidoping policy regulates and punishes the use of substances that are listed on a Prohibited List (PL). These substances are colloquially known as 'performance-enhancing substances'. There is very little empirical evidence of enhancement for most of the substances on the PL raising the possibility that the perceived enhancement of performance experienced by an athlete is a placebo effect. A pla…	[Morrison, Jo] Longwood Univ, Dept Hlth Recreat & Kinesiol, Farmville, VA USA; [Moore, Eric] Longwood Univ, Dept Hist Polit Sci & Philosophy, Farmville, VA USA; [Morrison, Jo] Longwood Univ, Dept Hlth Recreat & Kinesiol, 201 High St, Farmville, VA 23909 USA	Longwood University; Longwood University; Longwood University	Morrison, J (corresponding author), Longwood Univ, Dept Hlth Recreat & Kinesiol, 201 High St, Farmville, VA 23909 USA.	morrisonjp@longwood.edu		Morrison, Jo/0000-0001-7858-4876; Moore, Eric/0009-0009-7578-7374					74	0	0	1	2	ROUTLEDGE JOURNALS, TAYLOR & FRANCIS LTD	ABINGDON	2-4 PARK SQUARE, MILTON PARK, ABINGDON OX14 4RN, OXON, ENGLAND	0094-8705	1543-2939		J PHILOS SPORT	J. Philos. Sport	SEP 2	2023	50	3
J	Meeuwis, SH; van Middendorp, H; Lavrijsen, APM; Veldhuijzen, DS; Evers, AWM				Meeuwis, Stefanie H.; van Middendorp, Henriet; Lavrijsen, Adriana P. M.; Veldhuijzen, Dieuwke S.; Evers, Andrea W. M.			Open- and Closed-Label Placebo and Nocebo Suggestions About a Sham Transdermal Patch	PSYCHOSOMATIC MEDICINE			English	Article						placebo effects; nocebo effects; expectations; itch; pruritus; open-label placebo	INFLAMMATORY SKIN REACTIONS; CONDITIONED PLACEBO; VERBAL SUGGESTIONS; STATISTICAL POWER; ITCH; MECHANISMS; BURDEN; TRAIL; PAIN	Objective Placebo effects may occur when it is known that an inert substance is given (i.e., open-label placebo). It is not yet clear whether these effects are similar to concealed (i.e., closed-label) placebo effects for itch or whether nocebo effects can be induced under open-label conditions. Methods Healthy volunteers (n = 112) were randomized to an open-label (I) or closed-label (II) positiv…	[Meeuwis, Stefanie H.; van Middendorp, Henriet; Veldhuijzen, Dieuwke S.; Evers, Andrea W. M.] Leiden Univ, Fac Social & Behav Sci, Hlth Med & Neuropsychol Unit, Inst Psychol, Leiden, Netherlands; [Meeuwis, Stefanie H.; van Middendorp, Henriet; Evers, Andrea W. M.] Leiden Univ, Med Ctr, Leiden Inst Brain & Cognit, Leiden, Netherlands; [Lavrijsen, Adriana P. M.] Leiden Univ, Med Ctr, Dept Dermatol,…	Leiden University; Leiden University - Excl LUMC; Leiden University - Excl LUMC; Leiden University; Leiden University Medical Center (LUMC); Leiden University - Excl LUMC; Leiden University; Leiden University Medical Center (LUMC); Leiden University; Leiden University Medical Center (LUMC); Leiden University - Excl LUMC	Meeuwis, SH (corresponding author), Leiden Univ, Hlth Med & Neuropsychol Unit, Inst Psychol, POB 9555, NL-2300 RB Leiden, Netherlands.	s.h.meeuwis@fsw.leidenuniv.nl; h.vanmiddendorp@fsw.leidenuniv.nl; A.P.M.Lavrijsen@lumc.nl; d.s.veldhuijzen@fsw.leidenuniv.nl; a.evers@fsw.leidenuniv.nl	Evers, Andrea/GWV-9705-2022	van Middendorp, Henriet/0000-0003-4575-0895; Veldhuijzen, Dieuwke S. (Judy)/0000-0001-9046-1019	European Research Council Consolidator Grant 2013 [ERC-2013-CoG617700_EXPECT HEAL-TH]	European Research Council Consolidator Grant 2013(European Research Council (ERC))	The authors declare no conflict of interest. This project was funded by a European Research Council Consolidator Grant 2013 (ID: ERC-2013-CoG617700_EXPECT HEAL-TH, granted to A.W.M.E.). The funders had no role in study design, data collection or analysis, decision to publish, or writing this manuscript.		61	7	7	1	5	LIPPINCOTT WILLIAMS & WILKINS	PHILADELPHIA	TWO COMMERCE SQ, 2001 MARKET ST, PHILADELPHIA, PA 19103 USA	0033-3174	1534-7796		PSYCHOSOM MED	Psychosom. Med.	JAN	2021	83	1
J	Werre, PF; Mattie, H; Berretty, EW				Werre, PF; Mattie, H; Berretty, EW			Contingent negative variation, extraversion, reaction time and drug effects	PERSONALITY AND INDIVIDUAL DIFFERENCES			English	Article						contingent negative variation; extraversion-introversion; sensation seeking; temperament; reaction time; drug effects; caffeine; chlordiazepoxide	VOLUNTEERS; MOVEMENT	The effect of caffeine and chlordiazepoxide on contingent negative variation (CNV) and on reaction time (RT) was investigated in 44 healthy naive volunteers, in relation to various psychological tests. Early C;NV is characterised by a significant interaction between drug effects and extraversion, boredom susceptibility, disinhibition and strength of excitation. Caffeine increased early CNV amplit…	Parnassia Psycho Med Ctr, The Hague, Netherlands; Leiden Univ, Med Ctr, Dept Infect Dis, Leiden, Netherlands	Parnassia Psychiatric Institute; Leiden University - Excl LUMC; Leiden University; Leiden University Medical Center (LUMC)	Werre, PF (corresponding author), Oud Wassenaarseweg 4, NL-2243 BV Wassenaar, Netherlands.								23	4	4	0	5	PERGAMON-ELSEVIER SCIENCE LTD	OXFORD	THE BOULEVARD, LANGFORD LANE, KIDLINGTON, OXFORD OX5 1GB, ENGLAND	0191-8869			PERS INDIV DIFFER	Pers. Individ. Differ.	MAY	2001	30	7
J	MURRAY, JB				MURRAY, JB			PSYCHOPHYSIOLOGICAL ASPECTS OF CAFFEINE CONSUMPTION	PSYCHOLOGICAL REPORTS			English	Article								Caffeine may be the psychoactive compound most widely used in the United States. Caffeine appears in coffee, tea, cola drinks, chocolate bars and cocoa, cold and diet medications, and sleep-prevention compounds; the amount of caffeine varies in different substances and according to preparations. Research on caffeine''s effects on alcoholic drinks, alertness, anxiety, heart rate, performance, and …			ST JOHNS UNIV, DEPT PSYCHOL, GRAND CENT & UTOPIA PARKWAYS, JAMAICA, NY 11439 USA.								91	9	10	0	7	SAGE PUBLICATIONS INC	THOUSAND OAKS	2455 TELLER RD, THOUSAND OAKS, CA 91320 USA	0033-2941	1558-691X		PSYCHOL REP	Psychol. Rep.	APR	1988	62	2
J	Huntley, ED; Juliano, LM				Huntley, Edward D.; Juliano, Laura M.			Caffeine Expectancy Questionnaire (CaffEQ): Construction, Psychometric Properties, and Associations With Caffeine Use, Caffeine Dependence, and Other Related Variables	PSYCHOLOGICAL ASSESSMENT			English	Article						caffeine; expectancies; placebo effects; factor analysis; drug dependence; alcohol	SMOKING CONSEQUENCES QUESTIONNAIRE; EXPLORATORY FACTOR-ANALYSIS; OUTCOME EXPECTANCIES; ALCOHOL EXPECTANCY; BLOOD-PRESSURE; FIT INDEXES; NICOTINE; PERFORMANCE; SLEEP; DRINKING	Expectancies for drug effects predict drug initiation, use, cessation, and relapse, and may play a causal role in drug effects (i.e., placebo effects). Surprisingly little is known about expectancies for caffeine even though it is the most widely used psychoactive drug in the world. In a series of independent studies, the nature and scope of caffeine expectancies among caffeine consumers and nonc…	[Huntley, Edward D.; Juliano, Laura M.] American Univ, Dept Psychol, Washington, DC 20016 USA	American University	Juliano, LM (corresponding author), American Univ, Dept Psychol, 4400 Massachusetts Ave NW, Washington, DC 20016 USA.	juliano@american.edu		Huntley, Edward/0000-0001-5321-4924					85	41	53	4	56	AMER PSYCHOLOGICAL ASSOC	WASHINGTON	750 FIRST ST NE, WASHINGTON, DC 20002-4242 USA	1040-3590	1939-134X		PSYCHOL ASSESSMENT	Psychol. Assess.	SEP	2012	24	3
J	Duncan, MJ; Lyons, M; Hankey, J				Duncan, Michael J.; Lyons, Mark; Hankey, Joanne			Placebo Effects of Caffeine on Short-Term Resistance Exercise to Failure	INTERNATIONAL JOURNAL OF SPORTS PHYSIOLOGY AND PERFORMANCE			English	Article						strength; ergogenic; RPE; leg extension; expectancy effect	INGESTION; METABOLISM; ENDURANCE	Purpose: This study examined the placebo effect of caffeine on number of repetitions (reps), rating of perceived exertion (RPE), blood pressure (BP), and peak heart rate (PHR) during resistance-training exercise with repetitions (reps) performed to volitional failure. Methods: Following determination of 1-rep maximum in single-leg leg extension, 15 males performed reps to failure at 60% 1-RM in 3…	[Duncan, Michael J.] Univ Derby, Dept Sport & Exercise Sci, Derby DE22 1GB, England; [Lyons, Mark; Hankey, Joanne] Newman Univ Coll, Dept Phys Educ & Sport Studies, Birmingham, W Midlands, England	University of Derby; Birmingham Newman University	Duncan, MJ (corresponding author), Univ Derby, Dept Sport & Exercise Sci, Derby DE22 1GB, England.			Duncan, Michael/0000-0002-2016-6580; Hankey, Joanne/0000-0002-1923-8540					25	37	49	0	21	HUMAN KINETICS PUBL INC	CHAMPAIGN	1607 N MARKET ST, PO BOX 5076, CHAMPAIGN, IL 61820-2200 USA	1555-0265	1555-0273		INT J SPORT PHYSIOL	Int. J. Sport Physiol. Perform.	JUN	2009	4	2
S	Snel, J; Lorist, MM		VanDongen, HPA; Kerkhof, GA		Snel, Jan; Lorist, Monicque M.			Effects of caffeine on sleep and cognition	HUMAN SLEEP AND COGNITION, PT II: CLINICAL AND APPLIED RESEARCH	Progress in Brain Research		English	Review; Book Chapter						caffeine; modafinil; staying awake; falling asleep; expectancy; withdrawal; recovery sleep; mental state	PERFORMANCE; FATIGUE; DEPRIVATION; MODAFINIL; ALERTNESS; VIGILANCE; ADOLESCENTS; ADENOSINE; MOOD	Caffeine can be used effectively to manipulate our mental state. It is beneficial in restoring low levels of wakefulness and in counteracting degraded cognitive task performance due to sleep deprivation. However, caffeine may produce detrimental effects on subsequent sleep, resulting in daytime sleepiness. This justifies a careful consideration of risks related to sleep deprivation in combination…	[Snel, Jan] Univ Amsterdam, Dept Psychon, Amsterdam, Netherlands; [Lorist, Monicque M.] Univ Groningen, Dept Expt Psychol, Groningen, Netherlands; [Lorist, Monicque M.] Univ Med Ctr Groningen, BCN NeuroImaging Ctr, NL-9713 AV Groningen, Netherlands	University of Amsterdam; University of Groningen; University of Groningen	Snel, J (corresponding author), Univ Amsterdam, Dept Psychon, Amsterdam, Netherlands.	J.Snel@uva.nl		Snel, Jan/0000-0002-1778-605X; Lorist, Monicque M./0000-0002-7361-093X					48	95	115	6	135	ELSEVIER SCIENCE BV	AMSTERDAM	SARA BURGERHARTSTRAAT 25, PO BOX 211, 1000 AE AMSTERDAM, NETHERLANDS	0079-6123		978-0-44-453818-5	PROG BRAIN RES	Prog. Brain Res.		2011	190
J	Valero, F; González-Mohíno, F; Salinero, JJ				Valero, Fernando; Gonzalez-Mohino, Fernando; Salinero, Juan Jose			Belief That Caffeine Ingestion Improves Performance in a 6-Minute Time Trial Test without Affecting Pacing Strategy	NUTRIENTS			English	Article						placebo effect; expectancy; ergogenic aids; running performance	MAXIMAL AEROBIC SPEED; SPORTS PERFORMANCE; PLACEBO; EXHAUSTION; VELOCITY; ENDURANCE; EXERCISE; FORCE	This study aimed to analyze the placebo effect associated with caffeine ingestion on running performance. Methods: Thirteen recreationally trained males in long-distance running (age: 38.5 +/- 11.9 years, 11.0 +/- 8.8 years of running experience) performed a 6 min time trial test in each experimental condition (caffeine-informed/placebo ingested (placebo) and non-ingested (control)) separated by …	[Valero, Fernando; Gonzalez-Mohino, Fernando; Salinero, Juan Jose] Univ Castilla La Mancha, Fac Sport Sci, Sport Training Lab, Toledo 45071, Spain; [Gonzalez-Mohino, Fernando] Univ Nebrija, Fac Ciencias Vida & Nat, Madrid 28248, Spain	Universidad de Castilla-La Mancha; Universidad Antonio de Nebrija	Salinero, JJ (corresponding author), Univ Castilla La Mancha, Fac Sport Sci, Sport Training Lab, Toledo 45071, Spain.	fernando.valero1@alu.uclm.es; fernando.gmayoralas@uclm.es; juanjose.salinero@uclm.es	Salinero, Juan J./GLT-1243-2022	Salinero, Juan J./0000-0003-4153-5100; Gonzalez-Mohino, Fernando/0000-0002-6327-6958	Proyecto PLACEBO	Proyecto PLACEBO	We would like to thank the participants for their effort in participating in this study.		37	3	3	4	4	MDPI	BASEL	ST ALBAN-ANLAGE 66, CH-4052 BASEL, SWITZERLAND		2072-6643		NUTRIENTS	Nutrients	JAN	2024	16	2
J	Bodnár, V; Nagy, K; Cziboly, A; Bárdos, G				Bodnar, Vivien; Nagy, Krisztina; Cziboly, Adam; Bardos, Gyorgy			Alcohol and Placebo: The Role of Expectations and Social Influence	INTERNATIONAL JOURNAL OF MENTAL HEALTH AND ADDICTION			English	Article						Placebo; Alcohol; Expectations; Social drinking; Factor analysis	EXPECTANCY; CONSUMPTION; IMPAIRMENT; CAFFEINE; ANXIETY	The placebo effect is frequently present in our lives when an expectation, associated with any psychoactive material, leads to subjective and physiological changes. The present work studies the role of expectancies associated with ethanol/alcohol in changes to the subjective state. In experimental situations, we examine how these expectations-with or without social influences-affect participants …	[Bodnar, Vivien] Eotvos Lorand Univ, Inst Psychol, Doctoral Sch Psychol, Budapest, Hungary; [Nagy, Krisztina; Cziboly, Adam; Bardos, Gyorgy] Eotvos Lorand Univ, Fac Educ & Psychol, Inst Hlth Promot & Sport Sci, Bogdanfy Odon U 10-B, H-1117 Budapest, Hungary	Eotvos Lorand University; Eotvos Lorand University	Bárdos, G (corresponding author), Eotvos Lorand Univ, Fac Educ & Psychol, Inst Hlth Promot & Sport Sci, Bogdanfy Odon U 10-B, H-1117 Budapest, Hungary.	bardos.gyorgy@ppk.elte.hu	Cziboly, Adam/ADZ-5987-2022; Bardos, Gyorgy/H-8545-2017	Cziboly, Adam/0000-0003-2473-9021; Bardos, Gyorgy/0000-0002-5223-9887	Eotvos Lorand University (ELTE)	Eotvos Lorand University (ELTE)	Open access funding provided by Eotvos Lorand University (ELTE).		49	12	13	3	12	SPRINGER	NEW YORK	ONE NEW YORK PLAZA, SUITE 4600, NEW YORK, NY, UNITED STATES	1557-1874	1557-1882		INT J MENT HEALTH AD	Int. J. Mental Health Addict.	DEC	2021	19	6
J	Anderson, DE; German, RE; Harrison, ME; Bourassa, KN; Taylor, CE				Anderson, Dawn E.; German, Rachel E.; Harrison, Megan E.; Bourassa, Keely N.; Taylor, Cara E.			Real and Perceived Effects of Caffeine on Sprint Cycling in Experienced Cyclists	JOURNAL OF STRENGTH AND CONDITIONING RESEARCH			English	Article						anaerobic performance; coffee; placebo	CONTAINING SUPPLEMENT; EXERCISE PERFORMANCE; ANAEROBIC POWER; INGESTION; ENDURANCE; STRENGTH; TIME; CARBOHYDRATE; METABOLISM; SPORT	Anderson, DE, German, RE, Harrison, ME, Bourassa, KN, and Taylor, CE. Real and perceived effects of caffeine on sprint cycling in experienced cyclists. J Strength Cond Res 34(4): 929-933, 2020-Caffeine ingestion before an exercise bout may provide ergogenic effects on anaerobic performance, particularly in trained athletes. However, the degree of influence of caffeine may be coupled with the plac…	[Anderson, Dawn E.; German, Rachel E.; Harrison, Megan E.; Bourassa, Keely N.; Taylor, Cara E.] Taylor Univ, Dept Kinesiol, Upland, IN 46989 USA		Anderson, DE (corresponding author), Taylor Univ, Dept Kinesiol, Upland, IN 46989 USA.	Dawn_Anderson@taylor.edu			Taylor University Faculty Mentored Undergraduate Summer Scholarship	Taylor University Faculty Mentored Undergraduate Summer Scholarship	The authors acknowledge the funding provided by Taylor University Faculty Mentored Undergraduate Summer Scholarship.		38	13	13	3	26	LIPPINCOTT WILLIAMS & WILKINS	PHILADELPHIA	TWO COMMERCE SQ, 2001 MARKET ST, PHILADELPHIA, PA 19103 USA	1064-8011	1533-4287		J STRENGTH COND RES	J. Strength Cond. Res.	APR	2020	34	4
J	Denson, TF; Jacobson, M; von Hippel, W; Kemp, RI; Mak, T				Denson, Thomas F.; Jacobson, Mandi; von Hippel, William; Kemp, Richard I.; Mak, Tinnie			Caffeine Expectancies but Not Caffeine Reduce Depletion-Induced Aggression	PSYCHOLOGY OF ADDICTIVE BEHAVIORS			English	Article						aggression; caffeine; depletion; placebo effect; expectancies	CONSTRUCT-VALIDITY; STRENGTH MODEL; SELF-CONTROL; ALCOHOL; TAYLOR	Caffeine is the most widely consumed central nervous system stimulant in the world, yet little is known about its effects on aggressive behavior. Individuals often consume caffeine to increase energy and ward off mental depletion. Because mental depletion increases aggression when people are provoked, caffeine might reduce aggression by ameliorating the negative effects of depletion. In 2 experim…	[Denson, Thomas F.; Jacobson, Mandi; Kemp, Richard I.; Mak, Tinnie] Univ New S Wales, Sch Psychol, Sydney, NSW 2052, Australia; [von Hippel, William] Univ Queensland, Sch Psychol, St Lucia, Qld, Australia	University of New South Wales Sydney; University of Queensland	Denson, TF (corresponding author), Univ New S Wales, Sch Psychol, Sydney, NSW 2052, Australia.	t.denson@unsw.edu.au	Von Hippel, Bill/L-4729-2019; Denson, Thomas F./J-7840-2019; Kemp, Richard I/B-2637-2010	Denson, Thomas F./0000-0002-9620-4280; Kemp, Richard/0000-0003-2819-265X; VON HIPPEL, William/0000-0001-9900-0868					31	10	11	0	13	EDUCATIONAL PUBLISHING FOUNDATION-AMERICAN PSYCHOLOGICAL ASSOC	WASHINGTON	750 FIRST ST, NE, WASHINGTON, DC 20002-4242 USA	0893-164X	1939-1501		PSYCHOL ADDICT BEHAV	Psychol. Addict. Behav.	MAR	2012	26	1
J	Best, R; McDonald, K; Hurst, P; Pickering, C				Best, Russ; McDonald, Kerin; Hurst, Philip; Pickering, Craig			Can taste be ergogenic?	EUROPEAN JOURNAL OF NUTRITION			English	Review						Taste; Carbohydrate; Caffeine; Menthol; Capsaicin; Bitter	NONPUNGENT CAPSAICIN ANALOG; NERVOUS-SYSTEM RESPONSES; ICE-CREAM HEADACHE; EXERCISE PERFORMANCE; MOUTH-RINSE; RUNNING PERFORMANCE; ENDURANCE CAPACITY; THERMAL SENSATION; SWEET TASTE; DRINK TEMPERATURE	Taste is a homeostatic function that conveys valuable information, such as energy density, readiness to eat, or toxicity of foodstuffs. Taste is not limited to the oral cavity but affects multiple physiological systems. In this review, we outline the ergogenic potential of substances that impart bitter, sweet, hot and cold tastes administered prior to and during exercise performance and whether t…	[Best, Russ; McDonald, Kerin] Wintec, Ctr Sports Sci & Human Performance, Hamilton 3288, New Zealand; [Best, Russ] Teesside Univ, Sch Hlth & Social Care, Middlesbrough TS1 3BX, Cleveland, England; [Hurst, Philip] Canterbury Christ Church Univ, Sch Human & Life Sci, Canterbury, Kent, England; [Pickering, Craig] Univ Cent Lancashire, Sch Sport & Wellbeing, Inst Coaching & Performance, Preston PR1 2…	Waikato Institute of Technology; University of Teesside; Canterbury Christ Church University; University of Central Lancashire	Best, R (corresponding author), Wintec, Ctr Sports Sci & Human Performance, Hamilton 3288, New Zealand.;Best, R (corresponding author), Teesside Univ, Sch Hlth & Social Care, Middlesbrough TS1 3BX, Cleveland, England.	Russell.Best@wintec.ac.nz	Hurst, Philip/J-9131-2019; Best, Russ/H-9908-2019	Hurst, Philip/0000-0002-9265-2975; Best, Russ/0000-0001-9017-1513					141	33	33	0	15	SPRINGER HEIDELBERG	HEIDELBERG	TIERGARTENSTRASSE 17, D-69121 HEIDELBERG, GERMANY	1436-6207	1436-6215		EUR J NUTR	Eur. J. Nutr.	FEB	2021	60	1
J	Choo, E; Picket, B; Dando, R				Choo, Ezen; Picket, Benjamin; Dando, Robin			Caffeine May Reduce Perceived Sweet Taste in Humans, Supporting Evidence That Adenosine Receptors Modulate Taste	JOURNAL OF FOOD SCIENCE			English	Article						adenosine; caffeine; coffee; perception; performance; sweet; taste	PERCEPTION; QUININE; COFFEE; CELLS; PLACEBO; SLEEP; BUDS; DISCRIMINATE; PHARMACOLOGY; TEMPERATURE	Multiple recent reports have detailed the presence of adenosine receptors in sweet sensitive taste cells of mice. These receptors are activated by endogenous adenosine in the plasma to enhance sweet signals within the taste bud, before reporting to the primary afferent. As we commonly consume caffeine, a powerful antagonist for such receptors, in our daily lives, an intriguing question we sought …	[Choo, Ezen] Cornell Univ, Dept Mol Med, Coll Vet Med, Ithaca, NY 14853 USA; [Picket, Benjamin] Cornell Univ, Coll Arts & Sci, Ithaca, NY 14853 USA; [Dando, Robin] Cornell Univ, Dept Food Sci, 411 Tower Rd, Ithaca, NY 14853 USA	Cornell University; Cornell University; Cornell University	Dando, R (corresponding author), Cornell Univ, Dept Food Sci, 411 Tower Rd, Ithaca, NY 14853 USA.	robin.dando@cornell.edu							56	7	10	5	35	WILEY	HOBOKEN	111 RIVER ST, HOBOKEN 07030-5774, NJ USA	0022-1147	1750-3841		J FOOD SCI	J. Food Sci.	SEP	2017	82	9
J	Ambrozy, CA; Hawes, NE; Hayden, OL; Sortz, I; Malek, MH				Ambrozy, Christina A.; Hawes, Nicole E.; Hayden, Olivia L.; Sortz, Isabella; Malek, Moh H.			Caffeine Expectancy Does Not Influence the Physical Working Capacity at the Fatigue Threshold	JOURNAL OF STRENGTH AND CONDITIONING RESEARCH			English	Article						exercise; muscle; placebo effect; physiology; statistics	POWER OUTPUT RELATIONSHIP; KNEE-EXTENSOR; DOSE CAFFEINE; NEUROMUSCULAR FATIGUE; CONTAINING SUPPLEMENT; CYCLE; EXPECTATIONS; ADENOSINE; AMPLITUDE; EXERCISE	The placebo effect occurs when a desired outcome is experienced due to the belief that a treatment is effective, even in the absence of an active ingredient. One explanation for this effect is based on a person's expectations of a drug or supplement. Although caffeine's effects on sports performance have been studied, little is known about how expectations of caffeine affect neuromuscular fatigue…	[Ambrozy, Christina A.; Hawes, Nicole E.; Hayden, Olivia L.; Sortz, Isabella; Malek, Moh H.] Wayne State Univ, Coll Pharm & Hlth Sci, Dept Hlth Care Sci, Phys Therapy Program, Detroit, MI 48202 USA; [Ambrozy, Christina A.; Hawes, Nicole E.; Hayden, Olivia L.; Sortz, Isabella; Malek, Moh H.] Wayne State Univ, Coll Pharm & Hlth Sci, Dept Hlth Care Sci, Integrat Physiol Exercise Lab, Detroit, MI 482…	Wayne State University; Wayne State University	Malek, MH (corresponding author), Wayne State Univ, Coll Pharm & Hlth Sci, Dept Hlth Care Sci, Phys Therapy Program, Detroit, MI 48202 USA.;Malek, MH (corresponding author), Wayne State Univ, Coll Pharm & Hlth Sci, Dept Hlth Care Sci, Integrat Physiol Exercise Lab, Detroit, MI 48202 USA.	christina.ambrozy@wayne.edu; gk8792@wayne.edu; ohayden@wayne.edu; sortziis@wayne.edu; en7488@wayne.edu							57	0	0	0	0	LIPPINCOTT WILLIAMS & WILKINS	PHILADELPHIA	TWO COMMERCE SQ, 2001 MARKET ST, PHILADELPHIA, PA 19103 USA	1064-8011	1533-4287		J STRENGTH COND RES	J. Strength Cond. Res.	JUN	2024	38	6
J	Anderson, C; Horne, JA				Anderson, Clare; Horne, James A.			Placebo response to caffeine improves reaction time performance in sleepy people	HUMAN PSYCHOPHARMACOLOGY-CLINICAL AND EXPERIMENTAL			English	Article						sleepiness; placebo-caffeine; reaction time	DAYTIME SLEEPINESS; STIMULI; EXPECTATION; AROUSAL	Caffeine is the most widely used stimulant to counteract sleepiness. However, little is known about any placebo effect of caffeine in sleepy people and the effect of suggestibility. Over a 95 min test period, and in a counterbalanced design, 16 young healthy adults underwent 3 x 30 min sessions at the psychomotor vigilance test (PVT), during an early afternoon 'dip' enhanced by a prior night's sl…	[Anderson, Clare; Horne, James A.] Univ Loughborough, Dept Human Sci, Sleep Res Ctr, Loughborough LE11 3TU, Leics, England	Loughborough University	Anderson, C (corresponding author), Univ Loughborough, Dept Human Sci, Sleep Res Ctr, Loughborough LE11 3TU, Leics, England.	c.anderson@lboro.ac.uk		Anderson, Clare/0000-0002-5086-4865					25	22	27	2	30	JOHN WILEY & SONS LTD	CHICHESTER	THE ATRIUM, SOUTHERN GATE, CHICHESTER PO19 8SQ, W SUSSEX, ENGLAND	0885-6222			HUM PSYCHOPHARM CLIN	Hum. Psychopharmacol.-Clin. Exp.	JUN	2008	23	4
J	Piedimonte, A; Benedetti, F; Carlino, E				Piedimonte, Alessandro; Benedetti, Fabrizio; Carlino, Elisa			Placebo-induced decrease in fatigue: evidence for a central action on the preparatory phase of movement	EUROPEAN JOURNAL OF NEUROSCIENCE			English	Article						central governor; expectation; motor performance; placebo effect; readiness potential	SUPPLEMENTARY MOTOR AREA; PHYSICAL PERFORMANCE; CORTICAL POTENTIALS; FORCE PRODUCTION; EXERCISE; CATASTROPHE; EXECUTION; CAFFEINE; HUMANS; TRIAL	Placebos have been found to affect a number of pathological processes and physiological functions through expectations of clinical improvement. Recently, the study of the placebo effect has moved from the clinical to the physical performance setting, wherein placebos can boost performance by increasing muscle work and by decreasing perceived exertion. However, nothing is known about the neurobiol…	[Piedimonte, Alessandro; Benedetti, Fabrizio; Carlino, Elisa] Univ Turin, Sch Med, Natl Inst Neurosci, Dept Neurosci, I-10125 Turin, Italy	University of Turin	Carlino, E (corresponding author), Univ Turin, Sch Med, Natl Inst Neurosci, Dept Neurosci, Corso Raffaello 30, I-10125 Turin, Italy.	elisa.carlino@unito.it	Carlino, Elisa/AFS-4092-2022; Piedimonte, Alessandro/AAC-5891-2022	Carlino, Elisa/0000-0001-8472-656X; Piedimonte, Alessandro/0000-0002-5705-2173	Compagnia di San Paolo Foundation; BEE-NH Project	Compagnia di San Paolo Foundation(Compagnia di San Paolo); BEE-NH Project	This work was supported by grants from Compagnia di San Paolo Foundation and the BEE-NH Project. We also want to thank Marco Sisti and Stefano Piedimonte for their technical support in devising and building the experimental apparatus.		37	38	39	0	14	WILEY	HOBOKEN	111 RIVER ST, HOBOKEN 07030-5774, NJ USA	0953-816X	1460-9568		EUR J NEUROSCI	Eur. J. Neurosci.	FEB	2015	41	4
J	Isawa, M; Tashir, R; Naruse, C; Yamaguchi, Y; Itoh, H; Nishimura, T; Tomi, M; Shimada, H; Saito, H; Mochizuki, M; Nakashima, E				Isawa, M.; Tashir, R.; Naruse, C.; Yamaguchi, Y.; Itoh, H.; Nishimura, T.; Tomi, M.; Shimada, H.; Saito, H.; Mochizuki, M.; Nakashima, E.			Effect of serotonin transporter genotype on self-reported efficacy and activity changes of brain prefrontal area in response to placebo	PHARMAZIE			English	Article							COGNITIVE TASKS; POLYMORPHISMS; ACTIVATION	Patients benefit from drug therapy not only through pharmacological mechanisms, but also through non-pharmacological action (placebo effect), which may be mediated in part by the prefrontal area of the brain. We consider that the difference between responders and non-responders to placebo might be related to polymorphisms in the serotonin transporter-linked polymorphic region (5-HTTLPR). To study…	[Isawa, M.; Tashir, R.; Naruse, C.; Yamaguchi, Y.; Itoh, H.; Nishimura, T.; Tomi, M.; Saito, H.; Mochizuki, M.; Nakashima, E.] Keio Univ, Fac Pharm, Tokyo, Japan; [Shimada, H.] Shimada Clin, Tokyo, Japan	Keio University	Isawa, M (corresponding author), Keio Univ, Div Hosp Pharm Sci, Fac Pharm, Minato Ku, 1-5-30 Shibakoen, Tokyo 1058512, Japan.	isawa-mn@pha.keio.ac.jp	Tomi, Masatoshi/ABC-7011-2021	Tomi, Masatoshi/0000-0002-9829-8436	Japan Society for the Promotion of Science (JSPS)	Japan Society for the Promotion of Science (JSPS)(Ministry of Education, Culture, Sports, Science and Technology, Japan (MEXT)Japan Society for the Promotion of Science)	The authors thank the subjects who participated in this trial. The authors are also grateful to Dr. Hiroyuki Uchida (Department of Neuropsychiatry, Keio University) for his assistance. This work was supported in part by Grants-in-Aid for Scientific Research from Japan Society for the Promotion of Science (JSPS).		35	1	1	0	4	AVOXA-MEDIENGRUPPE DEUTSCHER APOTHEKER GMBH	ESCHBORN	CARL-MANNICH-STR 26, ESCHBORN, GERMANY	0031-7144			PHARMAZIE	Pharmazie	JAN	2018	73	1
J	Wicht, CA; De Pretto, M; Mouthon, M; Spierer, L				Wicht, Corentin A.; De Pretto, Michael; Mouthon, Michael; Spierer, Lucas			Neural correlates of expectations-induced effects of caffeine intake on executive functions	CORTEX			English	Article						Caffeine; Expectations; Executive functions; EEG; ERP	EVENT-RELATED POTENTIALS; BALANCED PLACEBO DESIGN; RESPONSE-INHIBITION; ERP COMPONENTS; SUSTAINED ATTENTION; REACTION-TIME; MONTE-CARLO; SAMPLE-SIZE; L-THEANINE; TOP-DOWN	Placebo effects are defined as the beneficial subjective or behavioral outcomes of an intervention that are not attributable to its inherent properties; Placebo effects thus follow from individuals' expectations about the effects of the intervention. The present study aimed at examining how expectations influence neurocognitive processes. We addressed this question by contrasting three double-bli…	[Wicht, Corentin A.; De Pretto, Michael; Mouthon, Michael; Spierer, Lucas] Neurol Unit, Fac Sci & Med, Med Sect, Fribourg, Switzerland; [Wicht, Corentin A.] Univ Fribourg, Fac Sci & Med, Neurol Unit, Med Sect, CH-1700 Fribourg, Switzerland	University of Fribourg	Wicht, CA (corresponding author), Univ Fribourg, Fac Sci & Med, Neurol Unit, Med Sect, CH-1700 Fribourg, Switzerland.	corentin.wicht@unifr.ch	Spierer, Lucas/E-1771-2011; De Pretto, Michael/ABO-0995-2022	Spierer, Lucas/0000-0003-3558-4408; De Pretto, Michael/0000-0003-4176-4798; Mouthon, Michael/0000-0002-2557-4102; Wicht, Corentin/0000-0003-0789-277X	Swiss National Science Foundation [P0LAP1_181689, 320030_175469]; University of Fribourg, CH (Fond de recherche du centenaire) [744]; Swiss National Science Foundation (SNF) [P0LAP1_181689, 320030_175469] Funding Source: Swiss National Science Foundation (SNF)	Swiss National Science Foundation(Swiss National Science Foundation (SNSF)); University of Fribourg, CH (Fond de recherche du centenaire); Swiss National Science Foundation (SNF)(Swiss National Science Foundation (SNSF))	This research was supported by the Swiss National Science Foundation (Grants #P0LAP1_181689 to CW; and #320030_175469 to LS) and by the University of Fribourg, CH (Fond de recherche du centenaire #744 to CW and LS) .		156	1	2	1	10	ELSEVIER MASSON, CORP OFF	PARIS	65 CAMILLE DESMOULINS CS50083 ISSY-LES-MOULINEAUX, 92442 PARIS, FRANCE	0010-9452	1973-8102		CORTEX	Cortex	MAY	2022	150
J	Colagiuri, B; Boakes, RA				Colagiuri, Ben; Boakes, Robert A.			Perceived treatment, feedback, and placebo effects in double-blind RCTs: an experimental analysis	PSYCHOPHARMACOLOGY			English	Article						Expectancy; Placebo effect; Cognitive performance; Double-blind randomized placebo-controlled trials	SMOKING-CESSATION; CONTROLLED TRIALS; CLINICAL-TRIALS; OUTCOMES; PERFORMANCE; ASSIGNMENT; EXPECTANCY; ANALGESIA; NICOTINE; CAFFEINE	In double-blind randomized placebo-controlled trials (RCT) of therapeutic interventions, the effects of the treatment may provide feedback that undermines blinding and consequently distorts measures of the effectiveness of the intervention. This possibility was confirmed in an experimental model using a dummy placebo procedure whereby participants were led to believe that they were taking part in…	[Colagiuri, Ben; Boakes, Robert A.] Univ Sydney, Sch Psychol A18, Sydney, NSW 2006, Australia	University of Sydney	Colagiuri, B (corresponding author), Univ Sydney, Sch Psychol A18, Sydney, NSW 2006, Australia.	benc@psych.usyd.edu.au		Colagiuri, Ben/0000-0003-2157-2641; Boakes, Robert/0000-0002-4756-9638					29	34	37	0	7	SPRINGER	NEW YORK	ONE NEW YORK PLAZA, SUITE 4600, NEW YORK, NY, UNITED STATES	0033-3158	1432-2072		PSYCHOPHARMACOLOGY	Psychopharmacology	FEB	2010	208	3
J	Mills, L; Boakes, RA; Colagiuri, B				Mills, Llewellyn; Boakes, Robert A.; Colagiuri, Ben			Placebo caffeine reduces withdrawal in abstinent coffee drinkers	JOURNAL OF PSYCHOPHARMACOLOGY			English	Article						Addiction; caffeine; coffee; craving; decaffeinated coffee; expectancy; placebo effect; withdrawal	DOUBLE-BLIND; EXPERIMENTAL-MODEL; EXPECTANCY; NICOTINE; SYMPTOMS; SMOKING; DEPENDENCE; ALCOHOL; RESPONSES	Background: Expectancies have been shown to play a role in the withdrawal syndrome of many drugs of addiction; however, no studies have examined the effects of expectancies across a broad range of caffeine withdrawal symptoms, including craving. Aims: The purpose of the current study was to use caffeine as a model to test the effect of expectancy on withdrawal symptoms, specifically whether the b…	[Mills, Llewellyn; Boakes, Robert A.; Colagiuri, Ben] Univ Sydney, Sch Psychol, Room 310 Griffith Taylor Bldg A19,Manning Rd, Sydney, NSW 2006, Australia	University of Sydney	Mills, L (corresponding author), Univ Sydney, Sch Psychol, Room 310 Griffith Taylor Bldg A19,Manning Rd, Sydney, NSW 2006, Australia.	llew.mills@sydney.edu.au	Mills, Llewellyn/AAH-3903-2020	Mills, Llewellyn/0000-0002-5320-087X; Boakes, Robert/0000-0002-4756-9638; Colagiuri, Ben/0000-0003-2157-2641	University of Sydney through the School of Psychology; University of Sydney	University of Sydney through the School of Psychology; University of Sydney(University of Sydney)	The authors disclosed receipt of the following financial support for the research, authorship, and/or publication of this article: This work was supported by the University of Sydney through the School of Psychology. Author Mills received an Australian Postgraduate Award scholarship from University of Sydney.		45	13	16	2	50	SAGE PUBLICATIONS LTD	LONDON	1 OLIVERS YARD, 55 CITY ROAD, LONDON EC1Y 1SP, ENGLAND	0269-8811	1461-7285		J PSYCHOPHARMACOL	J. Psychopharmacol.	APR	2016	30	4
J	FILLMORE, M; VOGELSPROTT, M				FILLMORE, M; VOGELSPROTT, M			EXPECTED EFFECT OF CAFFEINE ON MOTOR-PERFORMANCE PREDICTS THE TYPE OF RESPONSE TO PLACEBO	PSYCHOPHARMACOLOGY			English	Article						PLACEBO; EXPECTANCY; LEARNING; HUMANS	EXPERIMENTER DEMANDS; ALCOHOL; DESIGN; REINFORCEMENT; AGGRESSION	Two experiments (N = 56) investigated the relationship between subjects' expectancies concerning the effect of caffeine on a motor skill, and the type of placebo response. Male subjects were assigned to four groups. Three groups expected to receive caffeine but received a placebo. Prior to the placebo, two of the groups received information about the effect of caffeine on a motor skill task which…	UNIV WATERLOO,DEPT PSYCHOL,WATERLOO N2L 3G1,ONTARIO,CANADA	University of Waterloo									22	85	100	0	14	SPRINGER VERLAG	NEW YORK	175 FIFTH AVE, NEW YORK, NY 10010	0033-3158			PSYCHOPHARMACOLOGY	Psychopharmacology	FEB	1992	106	2
J	Broelz, EK; Enck, P; Niess, AM; Schneeweiss, P; Wolf, S; Weimer, K				Broelz, Ellen K.; Enck, Paul; Niess, Andreas M.; Schneeweiss, Patrick; Wolf, Sebastian; Weimer, Katja			The neurobiology of placebo effects in sports: EEG frontal alpha asymmetry increases in response to a placebo ergogenic aid	SCIENTIFIC REPORTS			English	Article							PERSONALITY; PERFORMANCE; INHIBITION; ENDURANCE; CAFFEINE; REWARD	The performance enhancing (ergogenic) placebo effect is elicited by an inert treatment and caused by positive affective appraisal of effort perception. Frontal alpha asymmetry (FAA) is a neurobiological correlate of positive affect. This study investigates, whether receiving an ergogenic placebo increases FAA and whether scores on the behavioral inhibition and activation system (BIS/BAS) scales a…	[Broelz, Ellen K.; Enck, Paul; Weimer, Katja] Univ Hosp Tuebingen, Dept Psychosomat Med & Psychotherapy, Osianderstr 5, D-72076 Tubingen, Germany; [Niess, Andreas M.; Schneeweiss, Patrick] Univ Hosp Tuebingen, Dept Sports Med, Hoppe Seyler Str 6, D-72076 Tubingen, Germany; [Wolf, Sebastian] Univ Tubingen, Dept Psychol, Schleichstr 4, D-72076 Tubingen, Germany; [Weimer, Katja] Ulm Univ, Med Ctr, D…	Eberhard Karls University of Tubingen; Eberhard Karls University Hospital; Eberhard Karls University of Tubingen; Eberhard Karls University Hospital; Eberhard Karls University of Tubingen; Ulm University	Weimer, K (corresponding author), Univ Hosp Tuebingen, Dept Psychosomat Med & Psychotherapy, Osianderstr 5, D-72076 Tubingen, Germany.;Weimer, K (corresponding author), Ulm Univ, Med Ctr, Dept Psychosomat Med & Psychotherapy, Albert Einstein Allee 23, D-89081 Ulm, Germany.	katja.weimer@uni-ulm.de	Wolf, Sebastian/AAS-9663-2020; Schneeweiss, Patrick/AFQ-7923-2022	Wolf, Sebastian/0000-0001-8238-5861; Schneeweiss, Patrick/0000-0002-8864-5780; Weimer, Katja/0000-0001-8656-607X	Deutsche Forschungsgemeinschaft (DFG) [WE5658/2-1]; DFG Open Access Publishing Fund of University of Tubingen	Deutsche Forschungsgemeinschaft (DFG)(German Research Foundation (DFG)); DFG Open Access Publishing Fund of University of Tubingen	We thank all participants of the study. We acknowledge support by Deutsche Forschungsgemeinschaft (DFG; WE5658/2-1) and the DFG Open Access Publishing Fund of University of Tubingen.		60	17	18	1	11	NATURE PORTFOLIO	BERLIN	HEIDELBERGER PLATZ 3, BERLIN, 14197, GERMANY	2045-2322			SCI REP-UK	Sci Rep	FEB 20	2019	9
J	Mak, DNT; Au, IPH; Chan, M; Chan, ZYS; An, WW; Zhang, JH; Draper, D; Cheung, RTH				Mak, Dominic Ngo-Tung; Au, Ivan Pui-Hung; Chan, Mavis; Chan, Zoe Yau-Shan; An, Winko Wenkang; Zhang, Janet Hanwen; Draper, David; Cheung, Roy Tsz-Hei			Placebo effect of facilitatory Kinesio tape on muscle activity and muscle strength	PHYSIOTHERAPY THEORY AND PRACTICE			English	Article						Placebo; facilitation; therapeutic taping; EMG; muscle strength	MECHANISMS; KINESIO-TAPING(R); PERFORMANCE; CAFFEINE	Purpose: Kinesio tape (KT) is claimed to be able to facilitate muscle activation and promote muscle strength. Previous studies have proposed that placebo effect could be a major attributing factor. This study sought to compare the effects of facilitatory KT on muscle activity and performance between regular KT-users and non-users. Methods: Sixty participants, including 27 regular KT-users and 33 …	[Mak, Dominic Ngo-Tung] Chinese Univ Hong Kong, Fac Med, Shatin, Hong Kong, Peoples R China; [Au, Ivan Pui-Hung; Chan, Mavis; Chan, Zoe Yau-Shan; Zhang, Janet Hanwen; Cheung, Roy Tsz-Hei] Hong Kong Polytech Univ, Fac Hlth & Social Sci, Dept Rehabil Sci, Gait & Mot Anal Lab, Hong Kong, Hong Kong, Peoples R China; [An, Winko Wenkang] Boston Univ, Dept Biomed Engn, Boston, MA 02215 USA; [Draper, Dav…	Chinese University of Hong Kong; Hong Kong Polytechnic University; Boston University; Brigham Young University	Mak, DNT (corresponding author), Chinese Univ Hong Kong, Fac Med, Shatin, Hong Kong, Peoples R China.	dominicmak04@hotmail.com	Chan, Zoe/JNR-3184-2023	An, Winko Wenkang/0000-0002-0621-1680; Au, Ivan Pui Hung/0000-0003-0633-2113; CHEUNG, Roy Tsz Hei/0000-0002-0288-7755					32	33	37	1	23	TAYLOR & FRANCIS INC	PHILADELPHIA	530 WALNUT STREET, STE 850, PHILADELPHIA, PA 19106 USA	0959-3985	1532-5040		PHYSIOTHER THEOR PR	Physiother. Theory Pract.	FEB 1	2019	35	2
J	Hurst, P; Schipof-Godart, L; Szabo, A; Raglin, J; Hettinga, F; Roelands, B; Lane, A; Foad, A; Coleman, D; Beedie, C				Hurst, Philip; Schipof-Godart, Lieke; Szabo, Attila; Raglin, John; Hettinga, Florentina; Roelands, Bart; Lane, Andrew; Foad, Abby; Coleman, Damian; Beedie, Chris			The Placebo and Nocebo effect on sports performance: A systematic review	EUROPEAN JOURNAL OF SPORT SCIENCE			English	Review						Belief; effectiveness; motor; nocebo; nutrition; supplements	OPEN-LABEL PLACEBO; KINESIOLOGY TAPE; CAFFEINE; MOTOR; EXERCISE; EXPECTATION; INCREASES; INGESTION; SYMPTOMS; STEROIDS	The aim of this review was to determine the magnitude of the placebo and nocebo effect on sport performance. Articles published before March 2019 were located using Medline, Web of Science, PubMed, EBSCO, Science Direct, and Scopus. Studies that examined placebo and nocebo effects of an objective dependent variable on sports performance, which included a control or baseline condition, were includ…	[Hurst, Philip; Foad, Abby; Coleman, Damian] Canterbury Christ Church Univ, Sch Human & Life Sci, Canterbury, Kent, England; [Schipof-Godart, Lieke] Hague Univ Appl Sci, Fac Hlth Nutr & Sports, The Hague, Netherlands; [Szabo, Attila] Eotvos Lorand Univ, Inst Hlth Promot & Sports Sci, Budapest, Hungary; [Raglin, John] Indiana Univ, Sch Publ Hlth, Bloomington, IN USA; [Hettinga, Florentina] Northum…	Canterbury Christ Church University; Eotvos Lorand University; Indiana University System; Indiana University Bloomington; Northumbria University; Vrije Universiteit Brussel; University of Wolverhampton; University of Kent	Hurst, P (corresponding author), Canterbury Christ Church Univ, Sch Human & Life Sci, Canterbury, Kent, England.	philip.hurst@canterbury.ac.uk	Lane, Andrew M/AAV-4179-2020; Raglin, John/AAI-2377-2020; Dr Szabo, Attila/H-8817-2017; Hurst, Philip/J-9131-2019; Hettinga, Florentina/HOF-9566-2023; Beedie, Christopher J/C-2703-2012; Roelands, Bart/E-2337-2011	Raglin, John/0000-0002-5298-9514; Dr Szabo, Attila/0000-0003-2788-4304; Hurst, Philip/0000-0002-9265-2975; Hettinga, Florentina/0000-0002-7027-8126; Roelands, Bart/0000-0002-2808-044X; Beedie, Chris/0000-0003-0106-3479; Schiphof-Godart, Lieke/0000-0001-9190-5398; Foad, Abby/0000-0001-9308-698X; Lane, Andrew/0000-0002-8296-1248; COLEMAN, DAMIAN/0000-0003-1861-322X					69	75	80	2	30	TAYLOR & FRANCIS LTD	ABINGDON	2-4 PARK SQUARE, MILTON PARK, ABINGDON OR14 4RN, OXON, ENGLAND	1746-1391	1536-7290		EUR J SPORT SCI	Eur. J. Sport Sci.	MAR 15	2020	20	3
C	Meeusen, R; Roelands, B; Spriet, LL		VanLoon, LJC; Meeusen, R		Meeusen, Romain; Roelands, Bart; Spriet, Lawrence L.			Caffeine, Exercise and the Brain	LIMITS OF HUMAN ENDURANCE	Nestle Nutrition Institute Workshop Series		English	Proceedings Paper	76th Nestle Nutrition Institute Workshop on Olympic Sports Nutrition	AUG 15, 2012	Oxford, ENGLAND				LEG MUSCLE PAIN; COGNITIVE PERFORMANCE; MOOD MEASURES; ADENOSINE; FATIGUE; ANTAGONISTS; CARBOHYDRATE; SENSITIVITY; INGESTION; ENERGY	Caffeine can improve exercise performance when it is ingested at moderate doses (3-6 mg/kg body mass). Caffeine also has an effect on the central nervous system (CNS), and it is now recognized that most of the performance-enhancing effect of caffeine is accomplished through the antagonism of the adenosine receptors, influencing the dopaminergic and other neurotransmitter systems. Adenosine and do…	[Meeusen, Romain] Vrije Univ Brussel, Dept Human Physiol & Sports Med, Fac LK, B-1050 Brussels, Belgium	Vrije Universiteit Brussel	Meeusen, R (corresponding author), Vrije Univ Brussel, Dept Human Physiol & Sports Med, Fac LK, Pl Laan 2, B-1050 Brussels, Belgium.	rmeeusen@vub.ac.be	Roelands, Bart/E-2337-2011; meeusen, romain/B-3909-2011	Roelands, Bart/0000-0002-2808-044X;					26	63	69	1	53	KARGER	BASEL	POSTFACH, CH-4009 BASEL, SWITZERLAND	1664-2147	1664-2155	978-3-318-02408-1	NESTLE NUTR WORKS SE			2013	76
J	Saunders, B; de Oliveira, LF; da Silva, RP; Painelli, VD; Gonçalves, LS; Yamaguchi, G; Mutti, T; Maciel, E; Roschel, H; Artioli, GG; Gualano, B				Saunders, B.; de Oliveira, L. F.; da Silva, R. P.; de Salles Painelli, V.; Goncalves, L. S.; Yamaguchi, G.; Mutti, T.; Maciel, E.; Roschel, H.; Artioli, G. G.; Gualano, B.			Placebo in sports nutrition: a proof-of-principle study involving caffeine supplementation	SCANDINAVIAN JOURNAL OF MEDICINE & SCIENCE IN SPORTS			English	Article						Placebo effect; nocebo effect; expectancy; exercise performance; caffeine supplementation; supplement identification; cycling time-trial	EXERCISE PERFORMANCE	We investigated the effects of supplement identification on exercise performance with caffeine supplementation. Forty-two trained cyclists (age 37 +/- 8years, body mass [BM] 74.3 +/- 8.4kg, height 1.76 +/- 0.06m, maximum oxygen uptake 50.0 +/- 6.8mL/kg/min) performed a similar to 30min cycling time-trial 1h following either 6mg/kgBM caffeine (CAF) or placebo (PLA) supplementation and one control …	[Saunders, B.; de Oliveira, L. F.; da Silva, R. P.; de Salles Painelli, V.; Goncalves, L. S.; Yamaguchi, G.; Mutti, T.; Roschel, H.; Artioli, G. G.; Gualano, B.] Univ Sao Paulo, Appl Physiol & Nutr Res Grp, Sao Paulo, Brazil; [Maciel, E.; Roschel, H.; Artioli, G. G.; Gualano, B.] Univ Sao Paulo, Sch Med, Rheumatol Div, Sao Paulo, Brazil	Universidade de Sao Paulo; Universidade de Sao Paulo	Gualano, B (corresponding author), Av Mello de Moraes 65, BR-05508030 Sao Paulo, SP, Brazil.	gualano@usp.br	Saunders, Bryan/AAJ-7734-2020; Painelli, Vitor/AAB-6925-2020; Gualano, Bruno/ABA-9571-2020; da Silva, Rafael Pires/C-8647-2015; de Souza Goncalves, Livia/Q-1715-2019; Gualano, Bruno/C-7190-2012; Maciel, Erika/AAX-5964-2021; Gualano, Bruno/KLD-9332-2024; Oliveira, Luana/IVV-1993-2023; de Oliveira, Luana Farias/AAS-3124-2021; Roschel, Hamilton/D-4353-2012; Artioli, Guilherme Giannini/K-5925-2013; M…	Saunders, Bryan/0000-0003-0995-9077; Painelli, Vitor/0000-0001-5828-9669; Gualano, Bruno/0000-0001-7100-8681; de Souza Goncalves, Livia/0000-0003-4859-9078; Gualano, Bruno/0000-0001-7100-8681; de Oliveira, Luana Farias/0000-0001-8225-5784; Roschel, Hamilton/0000-0002-9513-6132; Artioli, Guilherme Giannini/0000-0001-8463-2213; Maciel, Erika/0000-0002-9836-7665; da Silva, Rafael Pires/0000-0003-017…	Fundacao de Amparoa Pesquisa do Estado de Sao Paulo (FAPESP) [2011/19513-2, 2013/04806-0, 2014/11948-8, 2013/14746-4]; Conselho Nacional de Desenvolvimento Cientifico e Tecnologico (CNPq); Fundacao de Amparo a Pesquisa do Estado de Sao Paulo (FAPESP) [13/04806-0] Funding Source: FAPESP	Fundacao de Amparoa Pesquisa do Estado de Sao Paulo (FAPESP)(Fundacao de Amparo a Pesquisa do Estado de Sao Paulo (FAPESP)Fundacao de Amparo a Pesquisa e Inovacao do Estado de Santa Catarina (FAPESC)); Conselho Nacional de Desenvolvimento Cientifico e Tecnologico (CNPq)(Conselho Nacional de Desenvolvimento Cientifico e Tecnologico (CNPQ)); Fundacao de Amparo a Pesquisa do Estado de Sao Paulo (FAP…	Bryan Saunders, Vitor de Salles Painelli, Guilherme Giannini Artioli and Bruno Gualano have been financially supported by Fundacao de Amparoa Pesquisa do Estado de Sao Paulo (FAPESP grants number: 2011/19513-2, 2013/04806-0, 2014/11948-8 and 2013/14746-4). Bryan Saunders (150513/2015-1), Bruno Gualano and Hamiton Roschel have been financially supported by Conselho Nacional de Desenvolvimento Cien…		21	133	136	1	50	WILEY	HOBOKEN	111 RIVER ST, HOBOKEN 07030-5774, NJ USA	0905-7188	1600-0838		SCAND J MED SCI SPOR	Scand. J. Med. Sci. Sports	NOV	2017	27	11
J	Painelli, VD; Brietzke, C; Franco-Alvarenga, PE; Canestri, R; Vinícius, I; Pires, FO				Painelli, Vitor de Salles; Brietzke, Cayque; Franco-Alvarenga, Paulo Estevao; Canestri, Raul; Vinicius, Italo; Pires, Flavio Oliveira			A Narrative Review of Current Concerns and Future Perspectives of the Carbohydrate Mouth Rinse Effects on Exercise Performance	SAGE OPEN MEDICINE			English	Review						Central fatigue; Peripheral fatigue; Nutritional supplementation; Placebo; Physical tests	SWEET TASTE TRANSDUCTION; HIGH-INTENSITY EXERCISE; GLUCOSE KINETICS; ELECTROLYTE FEEDINGS; RUNNING PERFORMANCE; IMPROVE PERFORMANCE; MUSCLE GLYCOGEN; CLINICAL-TRIALS; CAFFEINE; SPRINT	Previous systematic reviews have confirmed that carbohydrate (CHO) mouth rinse may boost physical exercise performance, despite some methodological aspects likely affecting its ergogenic effect. In this review, we discussed if the exercise mode, pre-exercise fasting status, CHO solutions concentration, CHO solutions temperature, mouth rinse duration, and CHO placebo effects may potentially reduce…	[Painelli, Vitor de Salles; Brietzke, Cayque; Franco-Alvarenga, Paulo Estevao; Canestri, Raul; Vinicius, Italo; Pires, Flavio Oliveira] Univ Sao Paulo, Sch Arts Sci & Humanities, Exercise Psychophysiol Res Grp, 1000 Arlindo Bettio Av, BR-03828000 Sao Paulo, Brazil; [Painelli, Vitor de Salles] Univ Paulista, Inst Hlth Sci, Strength Training Study & Res Grp, Sao Paulo, Brazil; [Brietzke, Cayque; Fr…	Universidade de Sao Paulo; Universidade Paulista; Universidade Federal de Sao Paulo (UNIFESP)	Pires, FO (corresponding author), Univ Sao Paulo, Sch Arts Sci & Humanities, Exercise Psychophysiol Res Grp, 1000 Arlindo Bettio Av, BR-03828000 Sao Paulo, Brazil.	piresfo@usp.br	Brietzke, Cayque/AGG-8957-2022; Canestri, Raul/C-3599-2019; Pires, Flavio O/I-2714-2012	Brietzke, Cayque/0000-0002-7557-3140; Pires, Flavio O/0000-0003-4538-1751	Individual Research Program of the Paulista University [7-02-1166/2021]; National Council for Scientific and Technological Development (CNPq-Brazil) [310355/2019-2]; Sao Paulo Research Foundation (FAPESP) [2020/04827-0]	Individual Research Program of the Paulista University; National Council for Scientific and Technological Development (CNPq-Brazil)(Conselho Nacional de Desenvolvimento Cientifico e Tecnologico (CNPQ)); Sao Paulo Research Foundation (FAPESP)(Fundacao de Amparo a Pesquisa do Estado de Sao Paulo (FAPESP))	The author(s) disclosed receipt of the following financial support for the research, authorship, and/or publication of this article: Vitor S Painelli is grateful to the Individual Research Program of the Paulista University for his scholarship of productivity in research (#7-02-1166/2021). Flavio O Pires is grateful to the National Council for Scientific and Technological Development (CNPq-Brazil…		106	6	6	2	9	SAGE PUBLICATIONS INC	THOUSAND OAKS	2455 TELLER RD, THOUSAND OAKS, CA 91320 USA	2050-3121			SAGE OPEN MED	SAGE Open Med.	MAY	2022	10
J	Foad, AJ; Beedie, CJ; Coleman, DA				Foad, Abigail J.; Beedie, Christopher J.; Coleman, Damian A.			Pharmacological and psychological effects of caffeine ingestion in 40-km cycling performance	MEDICINE AND SCIENCE IN SPORTS AND EXERCISE			English	Article; Proceedings Paper	55th Annual Meeting of the American-College-of-Sports-Medicine (ACSM)	MAY 25-31, 2008	Indianapolis, IN	Amer Coll Sports Med		placebo effect; balanced placebo design; belief effects; ergogenic aids; placebo responsiveness	DOUBLE-BLIND; PLACEBO; EXPECTANCY; STEROIDS; ALCOHOL; DESIGN	Aim: To explore the psychological and pharmacological effects of caffeine in laboratory cycling performance. Method: Fourteen male competitive cyclists performed 14 40-km time trials (eight experimental interspersed with six baseline). The experimental phase consisted of two trials for each of four experimental conditions: informed caffeine/received caffeine, informed no treatment/received caffei…	[Beedie, Christopher J.] Canterbury Christ Church Univ, Dept Sport Sci Tourism & Leisure, Canterbury CT1 1QU, Kent, England; [Foad, Abigail J.; Beedie, Christopher J.; Coleman, Damian A.] Canterbury Christ Church Univ, Canterbury, Kent, England	Canterbury Christ Church University; Canterbury Christ Church University	Beedie, CJ (corresponding author), Canterbury Christ Church Univ, Dept Sport Sci Tourism & Leisure, N Holmes Rd, Canterbury CT1 1QU, Kent, England.	chris.beedie@canterbury.ac.uk	Beedie, Christopher J/C-2703-2012	COLEMAN, DAMIAN/0000-0003-1861-322X; Beedie, Chris/0000-0003-0106-3479					27	71	82	0	28	LIPPINCOTT WILLIAMS & WILKINS	PHILADELPHIA	TWO COMMERCE SQ, 2001 MARKET ST, PHILADELPHIA, PA 19103 USA	0195-9131	1530-0315		MED SCI SPORT EXER	Med. Sci. Sports Exerc.	JAN	2008	40	1
J	Flaten, MA; Simonsen, T; Zahlsen, K; Aamo, T; Sager, G; Olsen, H				Flaten, MA; Simonsen, T; Zahlsen, K; Aamo, T; Sager, G; Olsen, H			Stimulant and relaxant drugs combined with stimulant and relaxant information: a study of active placebo	PSYCHOPHARMACOLOGY			English	Article						active placebo response; nocebo; startle blink reflex; skin conductance response; catecholamines; carisoprodol; caffeine	CAFFEINE-ASSOCIATED STIMULI; NOCEBO RESPONSES; EXPECTANCY; MODIFY	Rationale: The active placebo hypothesis states that placebo effects are potentiated when an active drug is administered. Objective: This hypothesis was tested in an experiment where information about the effect of a drug was combined with administration of an active drug or placebo. Methods: Information that a drug acted as a relaxant, a stimulant, or as a placebo was crossed with oral administr…	Univ Tromso, Dept Psychol, N-9037 Tromso, Norway; Univ Hosp N Norway, Dept Clin Pharmacol, N-9038 Tromso, Norway; Univ Trondheim Hosp, Dept Pharmacol, N-7491 Trondheim, Norway; Univ Tromso, Dept Med Biol, N-9037 Tromso, Norway; Norwegian Radium Hosp, N-0310 Oslo, Norway	UiT The Arctic University of Tromso; UiT The Arctic University of Tromso; University Hospital of North Norway; Norwegian University of Science & Technology (NTNU); UiT The Arctic University of Tromso; University of Oslo	Univ Tromso, Dept Psychol, N-9037 Tromso, Norway.	magnef@psyk.uit.no	Flaten, Magne Arve/A-2029-2014						23	15	16	0	1	SPRINGER	NEW YORK	ONE NEW YORK PLAZA, SUITE 4600, NEW YORK, NY, UNITED STATES	0033-3158	1432-2072		PSYCHOPHARMACOLOGY	Psychopharmacology	NOV	2004	176	3-4
J	Walach, H; Jonas, WB				Walach, H; Jonas, WB			Placebo research: The evidence base for harnessing self-healing capacities	JOURNAL OF ALTERNATIVE AND COMPLEMENTARY MEDICINE			English	Article; Proceedings Paper	2nd American Samueli Symposium	JAN 23-26, 2004	Newport Beach, CA	Samueli Inst			CAFFEINE-ASSOCIATED STIMULI; ANALGESIC NITROUS-OXIDE; SEQUENTIAL TRIAL DESIGN; ALCOHOL-WITHDRAWAL; DOUBLE-BLIND; ANTAGONIST NALOXONE; ENDOGENOUS OPIOIDS; POWERFUL PLACEBO; INFORMED CONSENT; CLINICAL-TRIALS	Placebo effects are often considered irrelevant at best and a nuisance at worst for determining what is valuable in medicine. In this paper, we argue that research that involves placebo provides critical information for how the mind, body, and culture heal. Following a newly proposed definition of placebo as a therapeutic meaning response, empirical evidence is reviewed that emphasizes the import…	Univ Freiburg, Samueli Inst Informat Biol, Dept Environm Med, D-79106 Freiburg, Germany; Univ Freiburg, Samueli Inst Informat Biol, Hosp Epidemiol, D-79106 Freiburg, Germany; Samueli Inst Informat Biol, Alexandria, VA USA	University of Freiburg; University of Freiburg	Univ Freiburg, Samueli Inst Informat Biol, Dept Environm Med, Hugstetterstr 55, D-79106 Freiburg, Germany.	walach@ukl.uni-freiburg.de							105	55	58	0	11	MARY ANN LIEBERT, INC	NEW ROCHELLE	140 HUGUENOT STREET, 3RD FL, NEW ROCHELLE, NY 10801 USA	1075-5535	1557-7708		J ALTERN COMPLEM MED	J. Altern. Complement Med.		2004	10
J	Kahathuduwa, CN; Wakefield, S; West, BD; Blume, J; Dassanayake, TL; Weerasinghe, VS; Mastergeorge, A				Kahathuduwa, Chanaka N.; Wakefield, Sarah; West, Blake D.; Blume, Jessica; Dassanayake, Tharaka L.; Weerasinghe, Vajira S.; Mastergeorge, Ann			Effects of L-theanine-caffeine combination on sustained attention and inhibitory control among children with ADHD: a proof-of-concept neuroimaging RCT	SCIENTIFIC REPORTS			English	Article							NIH TOOLBOX COGNITION; DEFICIT HYPERACTIVITY DISORDER; DEFICIT/HYPERACTIVITY-DISORDER; EXECUTIVE FUNCTION; RESPONSE-INHIBITION; SYMPTOM SEVERITY; SLEEP QUALITY; REACTION-TIME; PERFORMANCE; CONSUMPTION	We examined the acute effects of l-theanine, caffeine and their combination on sustained attention, inhibitory control and overall cognition in boys with attention deficit hyperactivity disorder (ADHD). l-Theanine (2.5 mg/kg), caffeine (2.0 mg/kg), their combination and a placebo were administered in a randomized four-way repeated-measures crossover with washout, to five boys (8-15 years) with AD…	[Kahathuduwa, Chanaka N.] Texas Tech Univ, Hlth Sci Ctr, Dept Lab Sci & Primary Care, Sch Hlth Profess, 3601 4th St, Lubbock, TX 79430 USA; [Kahathuduwa, Chanaka N.; Wakefield, Sarah] Texas Tech Univ, Hlth Sci Ctr, Dept Psychiat, Sch Med, 3601 4th St, Lubbock, TX 79430 USA; [Kahathuduwa, Chanaka N.; Wakefield, Sarah; West, Blake D.; Blume, Jessica; Mastergeorge, Ann] Texas Tech Univ, Dept Human D…	Texas Tech University System; Texas Tech University Health Science Center; Texas Tech University System; Texas Tech University Health Science Center; Texas Tech University System; Texas Tech University; University of Peradeniya; University of Newcastle	Kahathuduwa, CN (corresponding author), Texas Tech Univ, Hlth Sci Ctr, Dept Lab Sci & Primary Care, Sch Hlth Profess, 3601 4th St, Lubbock, TX 79430 USA.;Kahathuduwa, CN (corresponding author), Texas Tech Univ, Hlth Sci Ctr, Dept Psychiat, Sch Med, 3601 4th St, Lubbock, TX 79430 USA.;Kahathuduwa, CN (corresponding author), Texas Tech Univ, Dept Human Dev & Family Studies, Coll Human Sci, Lubbock,…	chanaka.kahathuduwa@ttuhsc.edu	Dassanayake, Tharaka Lagath/KFQ-9625-2024; Blume, Jessica/AAB-2487-2021	Dassanayake, Tharaka Lagath/0000-0002-7963-9012; Blume, Jessica/0000-0002-4118-5780	Texas Tech Neuroimaging Institute, Texas Tech University; Faculty Research and Scholarly Assistance Program of School of Health Professionals, Texas Tech University Health Sciences Center	Texas Tech Neuroimaging Institute, Texas Tech University; Faculty Research and Scholarly Assistance Program of School of Health Professionals, Texas Tech University Health Sciences Center	The study was funded by a seed grant from the Texas Tech Neuroimaging Institute, Texas Tech University and the Faculty Research and Scholarly Assistance Program of School of Health Professionals, Texas Tech University Health Sciences Center. The authors wish to acknowledge the Department of Psychiatry and Department of Pediatrics, Texas Tech University Health Sciences Center, School of Medicine f…		81	13	14	6	26	NATURE PORTFOLIO	BERLIN	HEIDELBERGER PLATZ 3, BERLIN, 14197, GERMANY	2045-2322			SCI REP-UK	Sci Rep	AUG 4	2020	10	1
J	Walach, H; Schmidt, S; Dirhold, T; Nosch, S				Walach, H; Schmidt, S; Dirhold, T; Nosch, S			The effects of a caffeine placebo and suggestion on blood pressure, heart rate, well-being and cognitive performance	INTERNATIONAL JOURNAL OF PSYCHOPHYSIOLOGY			English	Article						caffeine; balanced placebo design; instruction; expectation; placebo effect	DOUBLE-BLIND; EXPECTANCY; ALCOHOL	We studied the effect of suggestion and different instructions in a balanced placebo design. One hundred and fifty-nine subjects were randomized into a 2*4 factorial design. All subjects except a control group received a caffeine placebo. Subjects were randomized to a condition which was identical to an earlier study, or received an information about scientifically proven effects of caffeine (fac…	Univ Freiburg Klinikum, Inst Umweltmed & Krankenhaushyg, D-79106 Freiburg, Germany	University of Freiburg	Walach, H (corresponding author), Univ Freiburg Klinikum, Inst Umweltmed & Krankenhaushyg, Hugstetterstr 55, D-79106 Freiburg, Germany.		Schmidt, Stefan/F-2696-2017						23	37	43	0	25	ELSEVIER SCIENCE BV	AMSTERDAM	PO BOX 211, 1000 AE AMSTERDAM, NETHERLANDS	0167-8760			INT J PSYCHOPHYSIOL	Int. J. Psychophysiol.	MAR	2002	43	3
J	Walach, H; Schmidt, S; Bihr, YM; Wiesch, S				Walach, Harald; Schmidt, Stefan; Bihr, Yvonne-Michelle; Wiesch, Susanne			The Effects of a Caffeine Placebo and Experimenter Expectation on Blood Pressure, Heart Rate, Well-Being, and Cognitive Performance	EUROPEAN PSYCHOLOGIST			English	Article						Caffeine; balanced placebo design; experimenter; instruction; expectation; placebo effect		We studied the effect of experimenter expectations and different instructions in a balanced placebo design. 157 subjects were randomized into a 2 x 4 factorial design. Two experimenters were led to expect placebos either to produce physiological effects or not (pro- vs. antiplacebo). All subjects except a control group received a caffeine placebo. They were either made to expect coffee, no coffee…	[Walach, Harald; Schmidt, Stefan] Univ Hosp Freiburg, Dept Environm Med & Hosp Epidemiol, D-79106 Freiburg, Germany; [Walach, Harald; Bihr, Yvonne-Michelle; Wiesch, Susanne] Univ Freiburg, Dept Psychol, Freiburg, Germany	University of Freiburg; University of Freiburg	Walach, H (corresponding author), Univ Hosp Freiburg, Dept Environm Med & Hosp Epidemiol, Hugstetterstr 55, D-79106 Freiburg, Germany.	walach@ukl.uni-freiburg.de	Schmidt, Stefan/F-2696-2017						19	22	23	2	15	HOGREFE & HUBER PUBLISHERS	KIRKLAND	PO BOX 2487, KIRKLAND, WA 98083-2487 USA	1016-9040			EUR PSYCHOL	Eur. Psychol.		2001	6	1
J	Mills, L; Lee, JC; Boakes, R; Colagiuri, B				Mills, Llewellyn; Lee, Jessica C.; Boakes, Robert; Colagiuri, Ben			Reduction in caffeine withdrawal after open-label decaffeinated coffee	JOURNAL OF PSYCHOPHARMACOLOGY			English	Article						Withdrawal; addiction; caffeine; expectancy; placebo	DOUBLE-BLIND; CONDITIONED PLACEBO; SMOKING WITHDRAWAL; SYMPTOMS; ALCOHOL; EXPECTANCY; RELAPSE; DEPENDENCE; ANALGESIA; RESPONSES	Background: Withdrawal from addictive drugs can be reduced by administering placebo deceptively, but in the clinic it is unethical to deceive the patient. Open-label placebo effects have been observed across a range of psychophysiological phenomena, and may also apply to drug withdrawal. Method: 24-hour abstinent heavy coffee drinkers (N = 61) rated their caffeine withdrawal symptoms before being…	[Mills, Llewellyn] Univ Sydney, Cent Clin Sch, Discipline Addict Med, Griffith Taylor Bldg A19,Manning Rd, Sydney, NSW 2006, Australia; [Mills, Llewellyn] South Eastern Sydney Local Hlth Dist, Drug & Alcohol Serv, Sydney, NSW, Australia; [Lee, Jessica C.] Univ New South Wales, Sch Psychol, Sydney, NSW, Australia; [Boakes, Robert; Colagiuri, Ben] Univ Sydney, Sch Psychol, Sydney, NSW, Australia	University of Sydney; South Eastern Sydney Local Health District; University of New South Wales Sydney; University of Sydney	Mills, L (corresponding author), Univ Sydney, Cent Clin Sch, Discipline Addict Med, Griffith Taylor Bldg A19,Manning Rd, Sydney, NSW 2006, Australia.	llew.mills@sydney.edu.au	Mills, Llewellyn/AAH-3903-2020; Lee, Jessica C./T-4780-2019	Mills, Llewellyn/0000-0002-5320-087X; Lee, Jessica C./0000-0003-4253-2008; Boakes, Robert/0000-0002-4756-9638					77	1	1	1	6	SAGE PUBLICATIONS LTD	LONDON	1 OLIVERS YARD, 55 CITY ROAD, LONDON EC1Y 1SP, ENGLAND	0269-8811	1461-7285		J PSYCHOPHARMACOL	J. Psychopharmacol.	FEB	2023	37	2
J	Flaten, MA; Aasli, O; Blumenthal, TD				Flaten, MA; Aasli, O; Blumenthal, TD			Expectations and placebo responses to caffeine-associated stimuli	PSYCHOPHARMACOLOGY			English	Article						placebo response; caffeine; expectation; classical conditioning; startle; skin conductance	HEART-RATE; ANALGESIA; COFFEE; MOOD	Rationale. To test the theory that expectations control placebo responses. Objective. Subjects (n=20) were asked how much they expected their arousal to increase after one or two cups of coffee, and were subsequently exposed to one or two cups of decaffeinated coffee, or to caffeine equivalent to one or two cups of coffee (200 and 400 mg). The expectancy theory of placebo responses predicts a pos…	Univ Tromso, Dept Psychol, SV Fak, N-9037 Tromso, Norway; Wake Forest Univ, Dept Psychol, Winston Salem, NC 27109 USA	UiT The Arctic University of Tromso; Wake Forest University	Univ Tromso, Dept Psychol, SV Fak, N-9037 Tromso, Norway.	magnef@psyk.uit.no	Blumenthal, Terry D./AAG-2974-2021; Flaten, Magne Arve/A-2029-2014						19	30	33	0	7	SPRINGER	NEW YORK	ONE NEW YORK PLAZA, SUITE 4600, NEW YORK, NY, UNITED STATES	0033-3158	1432-2072		PSYCHOPHARMACOLOGY	Psychopharmacology	SEP	2003	169	2
J	Berjisian, E; Naderi, A; Mojtahedi, S; Grgic, J; Ghahramani, MH; Karayigit, R; Forbes, JL; Amaro-Gahete, FJ; Forbes, SC				Berjisian, Erfan; Naderi, Alireza; Mojtahedi, Shima; Grgic, Jozo; Ghahramani, Mohammad Hossein; Karayigit, Raci; Forbes, Jennifer L.; Amaro-Gahete, Francisco J.; Forbes, Scott C.			Are Caffeine's Effects on Resistance Exercise and Jumping Performance Moderated by Training Status?	NUTRIENTS			English	Article						caffeine; ergogenic aid; resistance training; muscular strength-endurance	ENDURANCE; RELIABILITY; INGESTION	This study aimed to explore if the effects of caffeine intake on resistance exercise and jumping performance are moderated by training status. We included ten resistance-trained and ten recreationally active males in a randomized, double-blind, crossover study. Participants were categorized into groups according to their resistance to training experience and muscular strength levels. Exercise per…	[Berjisian, Erfan; Mojtahedi, Shima] Univ Tehran, Fac Phys Educ & Sport Sci, Dept Exercise Physiol, Tehran 1417935840, Iran; [Naderi, Alireza] Islamic Azad Univ, Dept Exercise Physiol, Borujerd Branch, Borujerd 6915136111, Iran; [Grgic, Jozo] Victoria Univ, Inst Hlth & Sport, Melbourne, Vic 3011, Australia; [Ghahramani, Mohammad Hossein] Tarbiat Modares Univ, Fac Humanities, Phys Educ & Sport Sci…	University of Tehran; Islamic Azad University; Victoria University; Tarbiat Modares University; Ankara University; Brandon University; University of Granada; University of Granada; CIBER - Centro de Investigacion Biomedica en Red; CIBEROBN; Instituto de Salud Carlos III	Mojtahedi, S (corresponding author), Univ Tehran, Fac Phys Educ & Sport Sci, Dept Exercise Physiol, Tehran 1417935840, Iran.;Forbes, SC (corresponding author), Brandon Univ, Dept Phys Educ Studies, Brandon, MB R7A 6A9, Canada.	shmojtahedi@ut.ac.ir; forbess@brandonu.ca	Amaro-Gahete, Francisco J./AAB-4476-2019; Karayigit, Raci/AAX-6966-2021; Mojtahedi, Shima/AAO-8655-2021; Berjisian, Erfan/HJA-8076-2022	Amaro-Gahete, Francisco J./0000-0002-7207-9016; Mojtahedi, Shima/0000-0003-3592-0010; KARAYIGIT, RACI/0000-0001-9058-1918; Berjisian, Erfan/0000-0003-3077-3605; Forbes, Scott/0000-0001-6896-5552; naderi, alireza/0000-0002-8539-4306	University of Tehran [31100/1]	University of Tehran(University of Tehran)	The authors would like to acknowledge the financial support of the University of Tehran for this research under grant number 31100/1.		41	9	9	1	9	MDPI	BASEL	ST ALBAN-ANLAGE 66, CH-4052 BASEL, SWITZERLAND		2072-6643		NUTRIENTS	Nutrients	NOV	2022	14	22
J	WERRE, PF; MATTIE, H; FORTGENS, C; BERRETTY, EW; SLUITER, W				WERRE, PF; MATTIE, H; FORTGENS, C; BERRETTY, EW; SLUITER, W			INTERACTION BETWEEN EXTROVERSION AND DRUG-INDUCED CONDITIONS AS INDICATED BY THE CONTINGENT NEGATIVE-VARIATION	BIOLOGICAL PSYCHOLOGY			English	Article						EXTROVERSION-INTROVERSION; CAFFEINE; CHLORDIAZEPOXIDE; DRUG EFFECTS; CONTINGENT NEGATIVE VARIATION	PERSONALITY; CNV	The effects of chlordiazepoxide, caffeine and placebo on the contingent negative variation (CNV) in relation to extraversion were investigated in a double-blind study. Forty-four healthy naive volunteers, varying in extraversion scores, took part in the study. The baseline values of the O wave, E wave and average CNV amplitudes decreased significantly in successive experiments for individual subj…	PSYCHIAT CTR ROSENBURG,THE HAGUE,NETHERLANDS; LEIDEN UNIV,DEPT INFECT DIS,LEIDEN,NETHERLANDS; ERASMUS UNIV ROTTERDAM,INST BIOCHEM 1,ROTTERDAM,NETHERLANDS	Leiden University - Excl LUMC; Leiden University; Erasmus University Rotterdam; Erasmus University Rotterdam - Excl Erasmus MC									26	4	4	0	2	ELSEVIER SCIENCE BV	AMSTERDAM	PO BOX 211, 1000 AE AMSTERDAM, NETHERLANDS	0301-0511			BIOL PSYCHOL	Biol. Psychol.	DEC	1994	39	1
J	Schneider, R; Grüner, M; Heiland, A; Keller, M; Kujanová, Z; Peper, M; Riegl, M; Schmidt, S; Volz, P; Walach, H				Schneider, Rainer; Gruener, Mauritz; Heiland, Alexandra; Keller, Martina; Kujanova, Zuzana; Peper, Martin; Riegl, Maximilian; Schmidt, Stefan; Volz, Petra; Walach, Harald			Effects of expectation and caffeine on arousal, well-being, and reaction time	INTERNATIONAL JOURNAL OF BEHAVIORAL MEDICINE			English	Article						arousal; blood pressure; expectation; placebo effects; reaction time; well-being	CONDITIONED-RESPONSES; BLOOD-PRESSURE; HEART-RATE; PLACEBO; TRIALS; PERFORMANCE; SUGGESTION; STIMULI; ALCOHOL; MODEL	The objective of this study is to determine the impact of expectation associated with placebo and caffeine ingestion. We used a three-armed, randomized, double-blind design. Two three-armed experiments varying instruction (true, false, control) investigated the role of expectations of changes in arousal (blood pressure, heart rate), subjective well-being, and reaction time (RT). In Experiment 1 (…	Univ Hosp Freiburg, Inst Environm Med & Hosp Epidemiol, D-79106 Freiburg, Germany; Univ Hosp Freiburg, Samueli Inst, European Off, D-79106 Freiburg, Germany; Univ Freiburg, Dept Psychol, Freiburg, Germany; Univ Presov, Dept Psychol, Kosice, Slovakia; Univ Northampton, Sch Social Sci, Northampton, England; Samueli Inst, European Off, Northampton, England	University of Freiburg; University of Freiburg; University of Freiburg; University of Presov; University of Northampton; University of Northampton	Schneider, R (corresponding author), Univ Hosp Freiburg, Inst Environm Med & Hosp Epidemiol, Breisacher Str 115 B, D-79106 Freiburg, Germany.	rainer.schneider@uniklinik-freiburg.de	Schmidt, Stefan/F-2696-2017						36	19	25	0	27	SPRINGER	NEW YORK	ONE NEW YORK PLAZA, SUITE 4600, NEW YORK, NY, UNITED STATES	1070-5503	1532-7558		INT J BEHAV MED	Int. J. Behav. Med.		2006	13	4
J	Attwood, A; Terry, P; Higgs, S				Attwood, Angela; Terry, Philip; Higgs, Suzanne			Conditioned effects of caffeine on performance in humans	PHYSIOLOGY & BEHAVIOR			English	Article						Caffeine; Reaction time; Cognitive performance; Conditioning; Placebo effect; Associative learning	CONTINGENCY KNOWLEDGE; COGNITIVE PERFORMANCE; ADDICTIVE BEHAVIOR; ALCOHOL; TOLERANCE; COCAINE; MOOD; ABSTINENCE; RESPONSES; STIMULI	There is limited evidence for the conditioning of stimulant-like drug effects to previously-neutral stimuli in humans. Two studies tested whether the facilitatory effects of caffeine on cognitive performance can be conditioned to the context of drug administration. In Experiment 1, sixteen participants were divided equally into two groups: one group (the paired group) received 250 mg caffeine in …	[Attwood, Angela; Terry, Philip; Higgs, Suzanne] Univ Birmingham, Sch Psychol, Birmingham B15 2TT, W Midlands, England	University of Birmingham	Higgs, S (corresponding author), Univ Birmingham, Sch Psychol, Birmingham B15 2TT, W Midlands, England.	s.higgs.1@bham.ac.uk	Higgs, Suzanne/A-9632-2008; Attwood, Angela/F-7071-2011	Higgs, Suzanne/0000-0002-9225-7692; Attwood, Angela/0000-0003-3696-4349; Terry, Philip/0000-0002-3865-9121	University of Birmingham	University of Birmingham	ASA was in receipt of a University of Birmingham PhD studentship.		43	8	9	1	47	PERGAMON-ELSEVIER SCIENCE LTD	OXFORD	THE BOULEVARD, LANGFORD LANE, KIDLINGTON, OXFORD OX5 1GB, ENGLAND	0031-9384			PHYSIOL BEHAV	Physiol. Behav.	MAR 3	2010	99	3
J	Geers, AL; Wellman, JA; Fowler, SL; Rasinski, HM; Helfer, SG				Geers, Andrew L.; Wellman, Justin A.; Fowler, Stephanie L.; Rasinski, Heather M.; Helfer, Suzanne G.			Placebo expectations and the detection of somatic information	JOURNAL OF BEHAVIORAL MEDICINE			English	Article						Placebo effect; Expectation; Symptom perception; Attention	TRIALS COMPARING PLACEBO; DOUBLE-BLIND; NO TREATMENT; ANALGESIA; PAIN; PERFORMANCE; MECHANISMS; EXPECTANCIES; EXPERIENCE; POWERLESS	In a laboratory study we examined the hypothesis that placebo expectations enhance the initial identification of placebo-relevant sensations over placebo-irrelevant sensations. Participants (N = 102) were randomly assigned to one of three expectation groups. In the first group, participants ingested a placebo capsule and were told it was caffeine (deceptive expectation). In a second group, partic…	[Geers, Andrew L.] Univ Toledo, Dept Psychol, Toledo, OH 43606 USA; [Wellman, Justin A.] Hartwick Coll, Oneonta, NY 13820 USA; [Helfer, Suzanne G.] Adrian Coll, Adrian, MI USA	University System of Ohio; University of Toledo	Geers, AL (corresponding author), Univ Toledo, Dept Psychol, Toledo, OH 43606 USA.	ageers@utnet.utoledo.edu	Rasinski, Marcin/K-9223-2019	Rasinski, Marcin/0000-0001-6277-4421	NINDS NIH HHS [R03 NS051687-02, R03 NS051687] Funding Source: Medline	NINDS NIH HHS(United States Department of Health & Human ServicesNational Institutes of Health (NIH) - USANIH National Institute of Neurological Disorders & Stroke (NINDS))			51	14	21	0	15	SPRINGER/PLENUM PUBLISHERS	NEW YORK	233 SPRING ST, NEW YORK, NY 10013 USA	0160-7715	1573-3521		J BEHAV MED	J. Behav. Med.	JUN	2011	34	3
J	KAPLAN, BJ; MCNICOL, J; CONTE, RA; MOGHADAM, HK				KAPLAN, BJ; MCNICOL, J; CONTE, RA; MOGHADAM, HK			DIETARY REPLACEMENT IN PRESCHOOL-AGED HYPERACTIVE BOYS	PEDIATRICS			English	Article								A 10-week study was conducted in which all food was provided for the families of 24 hyperactive preschool-aged boys whose parents reported the existence of sleep problems or physical signs and symptoms. A within-subject crossover design used, and the study was divided into three periods: a baseline period of 3 weeks, a placebo-control period of 3 weeks, and an experimental diet period of 4 weeks.…	ALBERTA CHILDRENS PROV GEN HOSP, DEPT DIETET, CALGARY T2T 5C7, ALBERTA, CANADA; UNIV CALGARY, DEPT PEDIAT, CALGARY T2N 1N4, ALBERTA, CANADA; UNIV CALGARY, DEPT PSYCHOL, CALGARY T2N 1N4, ALBERTA, CANADA; LEARNING CTR, CALGARY, ALBERTA, CANADA	Alberta Childrens Hospital; University of Calgary; University of Calgary; University of Calgary									17	101	105	0	4	AMER ACAD PEDIATRICS	Itasca	345 Park Boulevard, Itasca, IL, UNITED STATES	0031-4005	1098-4275		PEDIATRICS	Pediatrics	JAN	1989	83	1
J	Hurst, P; Schipof-Godart, L; Hettinga, F; Roelands, B; Beedie, C				Hurst, Philip; Schipof-Godart, Lieke; Hettinga, Florentina; Roelands, Bart; Beedie, Chris			Improved 1000-m Running Performance and Pacing Strategy With Caffeine and Placebo: A Balanced Placebo Design Study	INTERNATIONAL JOURNAL OF SPORTS PHYSIOLOGY AND PERFORMANCE			English	Article						belief; deception; ergogenic aids; nutrition; sport supplements	EXERCISE PERFORMANCE; SPORTS PERFORMANCE; INGESTION; WORK	Purpose: To investigate the placebo effect of caffeine on pacing strategy and performance over 1000-m running time trials using a balanced placebo design. Methods: Eleven well-trained male middle-distance athletes performed seven 1000-m time trials (1 familiarization, 2 baseline, and 4 experimental). Experimental trials consisted of the administration of 4 randomized treatments: informed caffeine…	[Hurst, Philip] Canterbury Christ Church Univ, Sch Human & Life Sci, Canterbury, Kent, England; [Schipof-Godart, Lieke] The Hague Univ, The Hague, Netherlands; [Hettinga, Florentina] Northumbria Univ, Newcastle Upon Tyne, Tyne & Wear, England; [Roelands, Bart] Vrije Univ Brussel, Brussels, Belgium; [Beedie, Chris] Univ Kent, Canterbury, Kent, England	Canterbury Christ Church University; Northumbria University; Vrije Universiteit Brussel; University of Kent	Hurst, P (corresponding author), Canterbury Christ Church Univ, Sch Human & Life Sci, Canterbury, Kent, England.	philip.hurst@canterbury.ac.uk	Hettinga, Florentina/HOF-9566-2023; Hurst, Philip/J-9131-2019; Roelands, Bart/E-2337-2011	Hettinga, Florentina/0000-0002-7027-8126; Hurst, Philip/0000-0002-9265-2975; Roelands, Bart/0000-0002-2808-044X					40	22	24	0	25	HUMAN KINETICS PUBL INC	CHAMPAIGN	1607 N MARKET ST, PO BOX 5076, CHAMPAIGN, IL 61820-2200 USA	1555-0265	1555-0273		INT J SPORT PHYSIOL	Int. J. Sport Physiol. Perform.	APR	2020	15	4
J	Horner, NK; Lampe, JW				Horner, NK; Lampe, JW			Potential mechanisms of diet therapy for fibrocystic breast conditions show inadequate evidence of effectiveness	JOURNAL OF THE AMERICAN DIETETIC ASSOCIATION			English	Review							PROLIFERATIVE EPITHELIAL DISORDERS; HIGH-CARBOHYDRATE DIET; RANDOMIZED CLINICAL-TRIAL; FECAL BACTERIAL ENZYMES; LOW-FAT; CAFFEINE CONSUMPTION; PREMENOPAUSAL WOMEN; VITAMIN-E; POSTMENOPAUSAL WOMEN; MENSTRUAL-CYCLE	Fibrocystic breast conditions, formerly referred to as fibrocystic breast disease, affect about half of all women and typically present as any combination of breast nodularity, swelling, and pain. We reviewed the literature to evaluate evidence supporting nutrition interventions commonly recommended for fibrocystic breast conditions by health care providers. Randomized, controlled studies of the …	Fred Hutchinson Canc Res Ctr, Div Publ Hlth Sci, Seattle, WA 98109 USA	Fred Hutchinson Cancer Center	Lampe, JW (corresponding author), Fred Hutchinson Canc Res Ctr, Div Publ Hlth Sci, 1100 Fairview Ave N,Mailstop MP-900, Seattle, WA 98109 USA.				NCI NIH HHS [R03 CA80648] Funding Source: Medline	NCI NIH HHS(United States Department of Health & Human ServicesNational Institutes of Health (NIH) - USANIH National Cancer Institute (NCI))			121	17	22	0	1	AMER DIETETIC ASSOC	CHICAGO	120 S RIVERSIDE PLZ, STE 2000, CHICAGO, IL 60606-6995 USA	0002-8223			J AM DIET ASSOC	J. Am. Diet. Assoc.	NOV	2000	100	11
J	VONKA, V; PETROVSKA, P; BORECKY, L; ROTH, Z				VONKA, V; PETROVSKA, P; BORECKY, L; ROTH, Z			INCREASED EFFECTS OF TOPICALLY APPLIED INTERFERON ON HERPES-SIMPLEX VIRUS-INDUCED LESIONS BY CAFFEINE	ACTA VIROLOGICA			English	Article						HERPES SIMPLEX VIRUS TYPE 1; LESIONS; INTERFERON; CAFFEINE		Caffeine (Cf, 0.15 - 0.6 mg/ml) and human leukocyte interferon (IFN, > 5 x 10(2) IU/ml) partially inhibited the replication of herpes simplex virus type 1 (HSV-1) in human diploid LEP cells and HaCaT cells. When the two drugs were applied simultaneously the inhibitory effects exceeded those achieved with either substance alone. In the subsequent clinical trial, which was conducted as a one-center…	CHARLES UNIV,FAC MED 3,DEPT DERMATOVENEAROL,PRAGUE,CZECH REPUBLIC; SLOVAK ACAD SCI,INST VIROL,BRATISLAVA,SLOVAKIA; INST HYG & EPIDEMIOL,DEPT BIOSTAT,CR-10042 PRAGUE,CZECH REPUBLIC	Charles University Prague; Slovak Academy of Sciences	VONKA, V (corresponding author), INST HEMATOL & BLOOD TRANSFUS,DEPT EXPTL VIROL,U NEMOCNICE 1,CR-12820 PRAGUE 10,CZECH REPUBLIC.								22	7	8	0	0	SLOVAK ACADEMIC PRESS LTD	BRATISLAVA	PO BOX 57, NAM SLOBODY 6, 810 05 BRATISLAVA, SLOVAKIA	0001-723X			ACTA VIROL	Acta Virol.	JUN	1995	39	3
J	Pollo, A; Carlino, E; Benedetti, F				Pollo, Antonella; Carlino, Elisa; Benedetti, Fabrizio			The top-down influence of ergogenic placebos on muscle work and fatigue	EUROPEAN JOURNAL OF NEUROSCIENCE			English	Article						conditioning; expectation; human; placebo; quadriceps	PERIPHERAL PHYSIOLOGICAL SYSTEMS; INCREASES HEART-RATE; PARKINSONS-DISEASE; ELECTRICAL-STIMULATION; SUBTHALAMIC NUCLEUS; INDUCED EXPECTATIONS; CYCLING PERFORMANCE; OPIOID ACTIVITY; BLOOD-PRESSURE; ANALGESIA	Placebos have been shown to induce powerful effects in a variety of medical conditions, such as pain and movement disorders, as well as to increase physical performance and endurance in healthy subjects. Here we investigated the effects of an ergogenic placebo on the performance of the quadriceps muscle, which is responsible for the extension of the leg relative to the thigh. In a first experimen…	[Pollo, Antonella] Univ Turin, Ist Nazl Neurosci, I-10125 Turin, Italy; Univ Turin, Dipartimento Neurosci, I-10125 Turin, Italy	University of Turin; University of Turin	Pollo, A (corresponding author), Univ Turin, Ist Nazl Neurosci, Corso Raffaello 30, I-10125 Turin, Italy.	antonella.pollo@unito.it	Carlino, Elisa/AFS-4092-2022	Carlino, Elisa/0000-0001-8472-656X					50	104	111	1	24	WILEY	HOBOKEN	111 RIVER ST, HOBOKEN 07030-5774, NJ USA	0953-816X	1460-9568		EUR J NEUROSCI	Eur. J. Neurosci.	JUL	2008	28	2
J	Guillot, A; Genevois, C; Desliens, S; Saieb, S; Rogowski, I				Guillot, Aymeric; Genevois, Cyril; Desliens, Simon; Saieb, Sylvie; Rogowski, Isabelle			Motor imagery and 'placebo-racket effects' in tennis serve performance	PSYCHOLOGY OF SPORT AND EXERCISE			English	Article						Racket sports; Accuracy; Training protocol; Mental practice; Movement imagery	SELF-EFFICACY; EXERCISE IMAGERY; MENTAL PRACTICE; SPORT; MODULATION; ACTIVATION; NETWORKS; CAFFEINE	Objectives: This study aimed at confirming whether Motor Imagery (MI) enhances tennis serve performance, and determining whether a placebo condition could affect the beneficial effects of MI. Design: This study used a 3 x 2 factorial design. Three groups of tennis players were compared in service performance outcomes before and after a training session. Methods: Twenty-two tennis players were ass…	[Guillot, Aymeric; Genevois, Cyril; Desliens, Simon; Saieb, Sylvie; Rogowski, Isabelle] Univ Lyon 1, Ctr Rech & Innovat Sport, EA 647, UFRSTAPS, F-69622 Villeurbanne, France; [Guillot, Aymeric; Genevois, Cyril; Desliens, Simon; Saieb, Sylvie; Rogowski, Isabelle] Univ Lyon, Lyon, France; [Guillot, Aymeric] Inst Univ France, F-75005 Paris, France	Universite Claude Bernard Lyon 1; Institut Universitaire de France	Guillot, A (corresponding author), Univ Lyon 1, Ctr Rech & Innovat Sport, EA 647, UFRSTAPS, 27-29 Blvd 11 Novembre 1918, F-69622 Villeurbanne, France.	aymeric.guillot@univ-lyon1.fr							59	26	34	3	83	ELSEVIER	AMSTERDAM	RADARWEG 29, 1043 NX AMSTERDAM, NETHERLANDS	1469-0292	1878-5476		PSYCHOL SPORT EXERC	Psychol. Sport Exerc.	SEP	2012	13	5
J	Campelo, D; Koch, AJ; Machado, M				Campelo, Dara; Koch, Alexander J.; Machado, Marco			Caffeine, lactic acid, or nothing: What effect does expectation have on men's performance and perceived exertion during an upper body muscular endurance task?	INTERNATIONAL JOURNAL OF HEALTH SCIENCES-IJHS			English	Article						Placebo effect; resistance exercise; strength training	EXERCISE	Objective: We tested the impact of subjects' belief in an ingested substance's ergogenic or ergolytic properties on muscular endurance performance and perceived exertion. Methods : Trained men ( n = 15, age = 41 +/- 4 y; body mass = 82.1 +/- 15.8 kg; height = 173 +/- 8 cm; experience = 7.4 +/- 2.3 y) completed one set to failure at 80% repetition maximum of the bench press under three conditions.…	[Campelo, Dara; Machado, Marco] Fac Biol Sci & Hlth, Lab Physiol & Biokinet, Itaperuna, Brazil; [Koch, Alexander J.] Lenoir Rhyne Univ, Hlth & Exercise Sci Program, Hickory, NC USA; [Machado, Marco] Fdn Univ Itaperuna, Dept Phys Educ, Itaperuna, RJ, Brazil; [Machado, Marco] Fdn Univ Itaperuna, Itaperuna, RJ, Brazil		Machado, M (corresponding author), Fac Biol Sci & Hlth, Lab Physiol & Biokinet, Itaperuna, Brazil.;Machado, M (corresponding author), Fdn Univ Itaperuna, Dept Phys Educ, Itaperuna, RJ, Brazil.;Machado, M (corresponding author), Fdn Univ Itaperuna, Itaperuna, RJ, Brazil.	marcomachado1@gmail.com			Iguacu University through the institution's scientific research incentive program	Iguacu University through the institution's scientific research incentive program	The financial resources were obtained from the Iguacu University through the institution's scientific research incentive program.		16	2	2	0	0	QASSIM UNIV, COLL MEDICINE	BURAIDAH	PO BOX 6655, BURAIDAH, 51432, SAUDI ARABIA	1658-3639	1658-7774		INT J HEALTH SCI-IJH	Int. J. Health Sci.-IJHS	NOV-DEC	2023	17	6
J	Beedie, CJ; Lane, AM; Wilson, MG				Beedie, Christopher J.; Lane, Andrew M.; Wilson, Mathew G.			A Possible Role for Emotion and Emotion Regulation in Physiological Responses to False Performance Feedback in 10 Mile Laboratory Cycling	APPLIED PSYCHOPHYSIOLOGY AND BIOFEEDBACK			English	Article						Anxiety, beliefs; Belief effects; Glucose, placebo effects	MOOD STATES; CAFFEINE; PROFILE	The study investigated responses to false feedback in laboratory cycling. Seven male competitive cyclists (age; M = 34.14 years, SD = 7.40) completed two ergometer time-trials, one each with false negative and false positive feedback (time +/- 5 %). MANOVA indicated main effects for condition [F(17, 104) = 9.42, p < 0.001], and mile [F(153, 849) = 1.58, p < 0.001], but no interaction [F(153, 849)…	[Beedie, Christopher J.] Univ Greenwich, Sch Sci, Ctr Sports Sci & Human Performance, Chatham ME4 4TB, Kent, England; [Lane, Andrew M.] Wolverhampton Univ, Wolverhampton WV1 1DJ, W Midlands, England; [Wilson, Mathew G.] Qatar Orthoped & Sports Med Hosp, Dept Sports Med, ASPETAR, Doha, Qatar	University of Greenwich; University of Wolverhampton; Aspetar Orthopaedic & Sports Medicine Hospital	Beedie, CJ (corresponding author), Univ Greenwich, Sch Sci, Ctr Sports Sci & Human Performance, Chatham ME4 4TB, Kent, England.	chrisbeedie@sky.com	Lane, Andrew M/AAV-4179-2020; Beedie, Christopher J/C-2703-2012	Beedie, Chris/0000-0003-0106-3479	ESRC [ES/F037449/1] Funding Source: UKRI	ESRC(UK Research & Innovation (UKRI)Economic & Social Research Council (ESRC))			21	29	33	1	44	SPRINGER/PLENUM PUBLISHERS	NEW YORK	233 SPRING ST, NEW YORK, NY 10013 USA	1090-0586	1573-3270		APPL PSYCHOPHYS BIOF	Appl. Psychophysiol. Biofeedback	DEC	2012	37	4
J	Brazier, J; Sinclair, J; Bottoms, L				Brazier, Jonathan; Sinclair, Jonathan; Bottoms, Lindsay			THE EFFECTS OF HOLOGRAM WRISTBANDS AND PLACEBO ON ATHLETIC PERFORMANCE	KINESIOLOGY			English	Article						alternative medicine; athletic performance; magnetic therapy	STANDING LONG JUMP; STRENGTH; RELIABILITY; EXERCISE; CAFFEINE; ABILITY; BALANCE; POWER	The purpose of this study was to investigate the effect of hologram wristbands and placebo on athletic performance measures: acceleration, power, strength, balance and flexibility. Eighteen physically active healthy young adults participated (15 men, 3 women; age: 18.4 +/- 0.6 years; weight: 74.5 +/- 13.73 kg; height: 177 +/- 8.5 cm). Acceleration was measured via the five-metre sprint using a wi…	[Brazier, Jonathan; Bottoms, Lindsay] Univ E London, Sch Hlth Sport & Biosci, London E15 4LZ, England; [Sinclair, Jonathan] Univ Cent Lancashire, Div Sport Exercise & Nutr Sci, Preston PR1 2HE, Lancs, England	University of East London; University of Central Lancashire	Bottoms, L (corresponding author), Univ E London, Sch Hlth Sport & Biosci, Water Lane, Stratford E15 4LZ, England.	L.Bottoms@uel.ac.uk		Sinclair, Jonathan/0000-0002-2231-3732; Brazier, Jon/0000-0002-4104-9447					30	2	2	0	11	UNIV ZAGREB, FAC KINESIOLOGY	ZAGREB	HORVACANSKI ZAVOJ 15, ZAGREB, 10000, CROATIA	1331-1441			KINESIOLOGY	Kinesiology	JUN	2014	46	1
J	Draganich, C; Erdal, K				Draganich, Christina; Erdal, Kristi			Placebo Sleep Affects Cognitive Functioning	JOURNAL OF EXPERIMENTAL PSYCHOLOGY-LEARNING MEMORY AND COGNITION			English	Article						placebo; sleep; cognitive functioning	PERFORMANCE; CAFFEINE; VIGILANCE; ALCOHOL; MEMORY; NIGHT; WORK; MIND	The placebo effect is any outcome that is not attributed to a specific treatment but rather to an individual's mindset (Benson & Friedman, 1996). This phenomenon can extend beyond its typical use in pharmaceutical drugs to involve aspects of everyday life, such as the effect of sleep on cognitive functioning. In 2 studies examining whether perceived sleep quality affects cognitive functioning, 16…	[Draganich, Christina; Erdal, Kristi] Colorado Coll, Dept Psychol, Colorado Springs, CO 80903 USA	Colorado College	Erdal, K (corresponding author), Colorado Coll, Dept Psychol, Colorado Springs, CO 80903 USA.	kerdal@coloradocollege.edu			Cornelia M. Sabine Endowed Fund for Psychology at Colorado College	Cornelia M. Sabine Endowed Fund for Psychology at Colorado College	This research was supported by the Cornelia M. Sabine Endowed Fund for Psychology at Colorado College. We thank Kim Babcock and Mark Saviano for their invaluable help with the execution of the study and data analysis.		37	31	41	1	57	AMER PSYCHOLOGICAL ASSOC	WASHINGTON	750 FIRST ST NE, WASHINGTON, DC 20002-4242 USA	0278-7393	1939-1285		J EXP PSYCHOL LEARN	J. Exp. Psychol.-Learn. Mem. Cogn.	MAY	2014	40	3
J	Harrell, PT; Juliano, LM				Harrell, Paul T.; Juliano, Laura M.			A Direct Test of the Influence of Nicotine Response Expectancies on the Subjective and Cognitive Effects of Smoking	EXPERIMENTAL AND CLINICAL PSYCHOPHARMACOLOGY			English	Article						expectancies; nicotine; cognitive; Rapid Visual Information Processing Task; placebo effects	TOBACCO WITHDRAWAL; PLACEBO-RESPONSES; CIGARETTE-SMOKING; COLLEGE-STUDENTS; DOSE EXPECTANCY; ALCOHOL; CAFFEINE; QUESTIONNAIRE; INSTRUCTIONS; IMPAIRMENT	Regardless of actual nicotine content, expectations about the nicotine content of a cigarette influence the rewarding subjective effects of smoking, and may even affect cognitive performance. These effects are theorized to be mediated by beliefs about effects of cigarette smoking, or response expectancies. However, few studies have directly manipulated response expectancies. Understanding the eff…	[Harrell, Paul T.; Juliano, Laura M.] American Univ, Dept Psychol, Washington, DC 20016 USA	American University	Harrell, PT (corresponding author), Johns Hopkins Univ, Bloomberg Sch Publ Hlth, Dept Mental Hlth, 895 Hampton House,615 N Wolfe St, Baltimore, MD 21205 USA.	pharrell@jhsph.edu		Harrell, Paul/0000-0001-6588-7878	College of Arts and Sciences at American University; NIH [T32-DA007292]	College of Arts and Sciences at American University; NIH(United States Department of Health & Human ServicesNational Institutes of Health (NIH) - USA)	This research was supported by Mellon funds provided by the College of Arts and Sciences at American University and NIH grant T32-DA007292. The content is solely the responsibility of the authors and does not necessarily represent the official views of the National Institute on Drug Abuse or the National Institutes of Health. We would like to thank Zandra Zweber, Lisa Fucito, and Peter Kardel for…		57	28	33	0	20	AMER PSYCHOLOGICAL ASSOC	WASHINGTON	750 FIRST ST NE, WASHINGTON, DC 20002-4242 USA	1064-1297			EXP CLIN PSYCHOPHARM	Exp. Clin. Psychopharmacol.	AUG	2012	20	4
J	Krummel, DA; Seligson, FH; Guthrie, HA				Krummel, DA; Seligson, FH; Guthrie, HA			Hyperactivity: Is candy causal?	CRITICAL REVIEWS IN FOOD SCIENCE AND NUTRITION			English	Review						sugar; Attention-Deficit Hyperactivity Disorder; ADHD; artificial colors; children; chocolate; Feingold diet	FEINGOLD HYPOTHESIS; CHILDRENS BEHAVIOR; PRESCHOOL-CHILDREN; FOOD-ADDITIVES; SUGAR; SUCROSE; DIET; BOYS; INGESTION; HYPERKINESIS	Adverse behavioral responses to ingestion of any kind of candy have been reported repeatedly in the lay press. Parents and teachers alike attribute excessive motor activity and other disruptive behaviors to candy consumption. However, anecdotal observations of this kind need to be tested scientifically before conclusions can be drawn, and criteria for interpreting diet behavior studies must be ri…	HERSHEY FOODS CORP,CTR TECH,HERSHEY,PA; PENN STATE UNIV,UNIVERSITY PK,PA 16802	The Hershey Company; Pennsylvania Commonwealth System of Higher Education (PCSHE); Pennsylvania State University; Pennsylvania State University - University Park	Krummel, DA (corresponding author), W VIRGINIA UNIV,SCH MED,MORGANTOWN,WV 26506, USA.		Krummel, Debra/F-4806-2010						56	29	33	1	132	CRC PRESS INC	BOCA RATON	2000 CORPORATE BLVD NW, BOCA RATON, FL 33431	1040-8398			CRIT REV FOOD SCI	Crit. Rev. Food Sci. Nutr.		1996	36	1-2
J	Broelz, EK; Wolf, S; Schneeweiss, P; Niess, AM; Enck, P; Weimer, K				Broelz, Ellen K.; Wolf, Sebastian; Schneeweiss, Patrick; Niess, Andreas M.; Enck, Paul; Weimer, Katja			Increasing effort without noticing: A randomized controlled pilot study about the ergogenic placebo effect in endurance athletes and the role of supplement salience	PLOS ONE			English	Article							AMINO-ACID SUPPLEMENTATION; CONDITIONED PLACEBO; EXERCISE; PERFORMANCE; CAFFEINE; SPORT	Purpose Previous research shows that endurance performance can be enhanced by placebo ergogenic aids. This study investigates the ergogenic placebo response, which we define as an increase in objective and physiological effort without an increase in subjective effort, in competitive cyclists. The primary objective of this study is to explore the role of supplement salience in the ergogenic placeb…	[Broelz, Ellen K.; Enck, Paul; Weimer, Katja] Univ Hosp Tubingen, Dept Psychosomat Med & Psychotherapy, Tubingen, Germany; [Wolf, Sebastian] Univ Tubingen, Dept Psychol, Tubingen, Germany; [Schneeweiss, Patrick; Niess, Andreas M.] Univ Hosp Tubingen, Dept Sports Med, Tubingen, Germany; [Weimer, Katja] Univ Hosp Ulm, Clin Psychosomat Med & Psychotherapy, Ulm, Germany	Eberhard Karls University of Tubingen; Eberhard Karls University Hospital; Eberhard Karls University of Tubingen; Eberhard Karls University of Tubingen; Eberhard Karls University Hospital; Ulm University	Weimer, K (corresponding author), Univ Hosp Tubingen, Dept Psychosomat Med & Psychotherapy, Tubingen, Germany.;Weimer, K (corresponding author), Univ Hosp Ulm, Clin Psychosomat Med & Psychotherapy, Ulm, Germany.	katja.weimer@uni-ulm.de	Wolf, Sebastian/AAS-9663-2020; Schneeweiss, Patrick/AFQ-7923-2022	Wolf, Sebastian/0000-0001-8238-5861; Schneeweiss, Patrick/0000-0002-8864-5780; Weimer, Katja/0000-0001-8656-607X	German Research Foundation for KW (Deutsche Forschungsgemeinschaft) [WE5658/2-1]; Deutsche Forschungsgemeinschaft; Open Access Publishing Fund of the University of TiThingen	German Research Foundation for KW (Deutsche Forschungsgemeinschaft); Deutsche Forschungsgemeinschaft(German Research Foundation (DFG)); Open Access Publishing Fund of the University of TiThingen	This work was supported by a grant of the German Research Foundation for KW (Deutsche Forschungsgemeinschaft; www.dfg.de; WE5658/2-1). We acknowledge support by the Deutsche Forschungsgemeinschaft and Open Access Publishing Fund of the University of TiThingen. The funders had no role in study design, data collection and analysis, decision to publish, or preparation of the manuscript.		57	6	7	0	7	PUBLIC LIBRARY SCIENCE	SAN FRANCISCO	1160 BATTERY STREET, STE 100, SAN FRANCISCO, CA 94111 USA	1932-6203			PLOS ONE	PLoS One	JUN 11	2018	13	6
J	Bloomfield, PM; Fisher, JP; Shaw, DM; Gant, N				Bloomfield, Peter M.; Fisher, James P.; Shaw, David M.; Gant, Nicholas			Cocoa flavanols protect cognitive function, cerebral oxygenation, and mental fatigue during severe hypoxia	JOURNAL OF APPLIED PHYSIOLOGY			English	Article						Cocoa flavanols; Cognition; Hypoxia; Neuroprotection; Functional near-infrared spectroscopy	CARBON-DIOXIDE; NITRIC-OXIDE; RICH COCOA; VASCULAR FUNCTION; BLOOD-FLOW; PERFORMANCE; CONSUMPTION; MOOD; CAFFEINE; CO2	We tested the hypothesis that ingestion of cocoa flavanols would improve cognition during acute hypoxia equivalent to 5500 m altitude (partial pressure of end-tidal oxygen = 45 mmHg). Using placebo-controlled double-blind trials, twelve participants ingested 15 mg.kg-1 of cocoa flavanols 90 minutes before completing cognitive tasks during normoxia and either poikilocapnic or isocapnic hypoxia (pa…	[Bloomfield, Peter M.; Gant, Nicholas] Univ Auckland, Exercise Neurometab Lab, Auckland, New Zealand; [Fisher, James P.] Univ Auckland, Fac Med & Hlth Sci, Manaaki Manawa Ctr Heart Res, Dept Physiol, Auckland, New Zealand; [Shaw, David M.] Royal New Zealand AFB Auckland, Aviat Med Unit, Auckland, New Zealand; [Gant, Nicholas] Univ Auckland, Ctr Brain Res, Auckland, New Zealand; [Gant, Nicholas] U…	University of Auckland; University of Auckland; University of Auckland; University of Auckland	Gant, N (corresponding author), Univ Auckland, Exercise Neurometab Lab, Private Bag 92019, Auckland 1142, New Zealand.	n.gant@auckland.ac.nz	Bloomfield, Peter/IZP-7047-2023; Fisher, James/B-1514-2015	Bloomfield, Peter/0000-0003-1023-839X; Shaw, David/0000-0001-9809-5957; Fisher, James/0000-0001-7851-9222; Gant, Nicholas/0000-0001-9740-0163	University of Auckland Doctoral Scholarship; Health Research Council of New Zealand [19/687]; Royal Society Te Apamacr;rangi [19-UOA-170]	University of Auckland Doctoral Scholarship; Health Research Council of New Zealand(Health Research Council of New Zealand); Royal Society Te Apamacr;rangi	This work was funded by a University of Auckland Doctoral Scholarship awarded to PMB. JPF is funded by the Health Research Council of New Zealand (Ref# 19/687) and the Royal Society Te Ap & amacr;rangi [19-UOA-170].		58	1	1	6	8	AMER PHYSIOLOGICAL SOC	Rockville	6120 Executive Blvd, Suite 600, Rockville, MD, UNITED STATES	8750-7587	1522-1601		J APPL PHYSIOL	J. Appl. Physiol.	AUG 1	2023	135	3
J	Noah, L; Morel, V; Bertin, C; Pouteau, E; Macian, N; Dualé, C; Pereira, B; Pickering, G				Noah, Lionel; Morel, Veronique; Bertin, Claire; Pouteau, Etienne; Macian, Nicolas; Duale, Christian; Pereira, Bruno; Pickering, Gisele			Effect of a Combination of Magnesium, B Vitamins, Rhodiola, and Green Tea (L-Theanine) on Chronically Stressed Healthy Individuals-A Randomized, Placebo-Controlled Study	NUTRIENTS			English	Article						chronic stress; Depression Anxiety Stress Scale-42 questionnaire; green tea; L-theanine; magnesium; Pittsburgh Sleep Quality Index; pain; vitamins; rhodiola; randomized clinical trial	DOUBLE-BLIND; DEPRESSION ANXIETY; ROSEA EXTRACT; MOOD; PAIN; SUPPLEMENTATION; PERFORMANCE; COGNITION; CAFFEINE; SAFETY	The effect of a combination of magnesium, vitamins B6, B9, B12, rhodiola and green tea/L-theanine (Mg-Teadiola) on stress was evaluated in chronically stressed, otherwise healthy individuals. Effects on stress-related quality-of-life parameters (sleep and perception of pain) were also explored. Adults with stress for >= 1 month, scoring >= 14 points on the Depression Anxiety Stress Scale (DASS)-4…	[Noah, Lionel; Bertin, Claire; Pouteau, Etienne] Sanofi, 82,Ave Raspail, F-94250 Gentilly, France; [Morel, Veronique; Macian, Nicolas; Duale, Christian; Pereira, Bruno; Pickering, Gisele] Plateforme Invest Clin CHU Gabriel Montpied, CIC INSERM 1405, 58 Rue Montalembert, F-63000 Clermont Ferrand, France	Sanofi-Aventis; Sanofi France	Noah, L (corresponding author), Sanofi, 82,Ave Raspail, F-94250 Gentilly, France.	lionel.noah@sanofi.com; v_morel@chu-clermontferrand.fr; claire.bertin@sanofi.com; etienne.pouteau@sanofi.com; nmacian@chu-clermontferrand.fr; cduale@chu-clermontferrand.fr; bpereira@chu-clermontferrand.fr; gisele.pickering@uca.fr	Pereira, Bruno/JTT-9628-2023	Pereira, Bruno/0000-0003-3778-7161; Duale, Christian/0000-0002-2333-7357	Sanofi	Sanofi	This collaborative study with Sanofi was conducted by the University Hospital of ClermontFerrand, France. Sanofi provided the treatments and partial financial support to the study.		63	12	12	6	14	MDPI	BASEL	ST ALBAN-ANLAGE 66, CH-4052 BASEL, SWITZERLAND		2072-6643		NUTRIENTS	Nutrients	MAY	2022	14	9
J	Bellinger, PM; Minahan, CL				Bellinger, Phillip M.; Minahan, Clare L.			Performance effects of acute β-alanine induced paresthesia in competitive cyclists	EUROPEAN JOURNAL OF SPORT SCIENCE			English	Article						Belief; deception; cycling; performance	ERGOGENIC AID; PLACEBO; SUPPLEMENTATION; MECHANISMS; CAFFEINE; STEROIDS; MOOD	beta- alanine is a common ingredient in supplements consumed by athletes. Indeed, athletes may believe that the beta- alanine induced paresthesia, experienced shortly after ingestion, is associated with its ergogenic effect despite no scientific mechanism supporting this notion. The present study examined changes in cycling performance under conditions of beta- alanine induced paresthesia. Eight …	[Bellinger, Phillip M.; Minahan, Clare L.] Griffith Univ, Sch Allied Hlth Sci, Gold Coast, Qld 4222, Australia	Griffith University; Griffith University - Gold Coast Campus	Bellinger, PM (corresponding author), Griffith Univ, Sch Allied Hlth Sci, Gold Coast, Qld 4222, Australia.	p.bellinger@griffith.edu.au	Bellinger, Phillip/ABA-2010-2021	Bellinger, Phillip/0000-0001-7266-2976; Minahan, Clare/0000-0002-4777-4033					29	17	19	4	20	TAYLOR & FRANCIS LTD	ABINGDON	2-4 PARK SQUARE, MILTON PARK, ABINGDON OR14 4RN, OXON, ENGLAND	1746-1391	1536-7290		EUR J SPORT SCI	Eur. J. Sport Sci.	JAN 2	2016	16	1
J	Webster, RK; Weinman, J; Rubin, GJ				Webster, Rebecca K.; Weinman, John; Rubin, G. James			A Systematic Review of Factors That Contribute to Nocebo Effects	HEALTH PSYCHOLOGY			English	Review						inert exposure; nocebo effect; predictors; review; symptoms	RANDOMIZED CONTROLLED-TRIAL; CAFFEINE-ASSOCIATED STIMULI; ENRICHED AIR INHALATION; SOMATIC COMPLAINTS; BLOOD-PRESSURE; DOUBLE-BLIND; COGNITIVE PERFORMANCE; PSYCHOLOGICAL-FACTORS; NEGATIVE AFFECTIVITY; SYMPTOM PERCEPTION	Objectives: Medication side effects are common, often leading to reduced quality of life, nonadherence, and financial costs for health services. Many side effects are the result of a psychologically mediated nocebo effect. This review identifies the risk factors involved in the development of nocebo effects. Method: Web of Science, Scopus, MEDLINE, PsycINFO, Journals@Ovid full text, and Global He…	[Webster, Rebecca K.; Rubin, G. James] Kings Coll London, Dept Psychol Med, London WC2R 2LS, England; [Weinman, John] Kings Coll London, Inst Pharmaceut Sci, London WC2R 2LS, England	University of London; King's College London; University of London; King's College London	Webster, RK (corresponding author), Kings Coll London, Dept Psychol Med, Weston Educ Ctr, Cutcombe Rd, London SE5 9RJ, England.	rebecca.webster@kcl.ac.uk	Webster, Rebecca/J-7145-2019	Webster, Rebecca/0000-0002-5136-1098	National Institute for Health Research Health Protection Research Unit (NIHR HPRU) in Emergency Preparedness and Response at King's College London; Public Health England (PHE)	National Institute for Health Research Health Protection Research Unit (NIHR HPRU) in Emergency Preparedness and Response at King's College London; Public Health England (PHE)	The research was funded by the National Institute for Health Research Health Protection Research Unit (NIHR HPRU) in Emergency Preparedness and Response at King's College London in partnership with Public Health England (PHE). The views expressed are those of the authors and not necessarily those of the NHS, the NIHR, the Department of Health or Public Health England.		129	111	118	1	59	AMER PSYCHOLOGICAL ASSOC	WASHINGTON	750 FIRST ST NE, WASHINGTON, DC 20002-4242 USA	0278-6133	1930-7810		HEALTH PSYCHOL	Health Psychol.	DEC	2016	35	12
J	Shabir, A; Hooton, A; Spencer, G; Storey, M; Ensor, O; Sandford, L; Tallis, J; Saunders, B; Higgins, MF				Shabir, Akbar; Hooton, Andy; Spencer, George; Storey, Mitch; Ensor, Olivia; Sandford, Laura; Tallis, Jason; Saunders, Bryan; Higgins, Matthew F.			The Influence of Caffeine Expectancies on Simulated Soccer Performance in Recreational Individuals	NUTRIENTS			English	Article						sport; exercise; expectancy; belief; perceptions; placebo effect	PLACEBO; EXERCISE; INGESTION; RESPONSES; ENDURANCE; SUPPLEMENTATION; CATECHOLAMINE; METABOLISM; PLAYERS; FORCE	Caffeine (CAF) has been reported to improve various facets associated with successful soccer play, including gross motor skill performance, endurance capacity and cognition. These benefits are primarily attributed to pharmacological mechanisms. However, evidence assessing CAF's overall effects on soccer performance are sparse with no studies accounting for CAF's potential psychological impact. Th…	[Shabir, Akbar; Hooton, Andy; Spencer, George; Storey, Mitch; Ensor, Olivia; Sandford, Laura; Higgins, Matthew F.] Univ Derby, Human Sci Res Ctr, Kedleston Rd, Derby DE22 1GB, England; [Tallis, Jason] Coventry Univ, Ctr Applie & Biol & Exercise Sci, Priory St, Coventry CV1 5FB, W Midlands, England; [Saunders, Bryan] Univ Sao Paulo, Coll Med FMUSP, Rheumatol Div, Appl Physiol & Nutr Res Grp,Sch Ph…	University of Derby; Coventry University; Universidade de Sao Paulo	Higgins, MF (corresponding author), Univ Derby, Human Sci Res Ctr, Kedleston Rd, Derby DE22 1GB, England.	a.shabir2@derby.ac.uk; a.hooton@derby.ac.uk; g.spencer5@derby.ac.uk; m.storey2@unimail.derby.ac.uk; o.ensor1@unimail.derby.ac.uk; l.sandford1@unimail.derby.ac.uk; ab0289@coventry.ac.uk; drbryansaunders@outlook.com; m.higgins@derby.ac.uk	Saunders, Bryan/AAJ-7734-2020	Saunders, Bryan/0000-0003-0995-9077; Higgins, Matthew/0000-0002-1051-7850; Tallis, Jason/0000-0001-8904-2693; Shabir, Akbar/0000-0002-0261-6226; Hooton, Andy/0000-0002-7893-0799					88	13	16	1	14	MDPI	BASEL	ST ALBAN-ANLAGE 66, CH-4052 BASEL, SWITZERLAND		2072-6643		NUTRIENTS	Nutrients	OCT	2019	11	10
J	GHENT, WR; ESKIN, BA; LOW, DA; HILL, LP				GHENT, WR; ESKIN, BA; LOW, DA; HILL, LP			IODINE REPLACEMENT IN FIBROCYSTIC DISEASE OF THE BREAST	CANADIAN JOURNAL OF SURGERY			English	Article							CAFFEINE	Objective: To determine the response of patients with fibrocystic breast disease to iodine replacement therapy. Design: Review of three clinical studies beginning in 1975: an uncontrolled study with sodium iodide and protein-bound iodide; a prospective, control, crossover study from iodide to molecular iodine; and a prospective, control, double-blind study with molecular iodine. Setting: Universi…	QUEENS UNIV,HOTEL DIEU HOSP,DEPT SURG,KINGSTON K7L 3N6,ONTARIO,CANADA; VIRGINIA MASON CLIN,DEPT SURG,SEATTLE,WA; MED COLL PENN,DEPT OBSTET & GYNECOL,PHILADELPHIA,PA 19129	Queens University - Canada; Virginia Mason Medical Center; Drexel University				Low, Donald E./0000-0002-3735-0958					28	67	72	0	3	CANADIAN MEDICAL ASSOCIATION	OTTAWA	1867 ALTA VISTA DR, OTTAWA ON K1G 3Y6, CANADA	0008-428X			CAN J SURG	Can. J. Surg.	OCT	1993	36	5
J	Hurst, P; Foad, A; Coleman, D; Beedie, C				Hurst, Philip; Foad, Abby; Coleman, Damian; Beedie, Chris			Athletes Intending to Use Sports Supplements Are More Likely to Respond to a Placebo	MEDICINE & SCIENCE IN SPORTS & EXERCISE			English	Article						NOCEBO; RESPONDERS; BELIEFS; ERGOGENIC AIDS	PERFORMANCE; PREDICTORS; ANALGESIA; CAFFEINE	Purpose: We investigated associations between athletes use of sport supplements and their responsiveness to placebo and nocebo interventions. Methods: Participants (n = 627) reported their intention to use, and actual use of, sport supplements. They then completed a 5 x 20 m repeat sprint protocol in the baseline condition, before being randomized to one of three treatments. Participants in the p…	[Hurst, Philip; Foad, Abby; Coleman, Damian; Beedie, Chris] Canterbury Christ Church Univ, North Holmes Rd, Canterbury CT1 1QU, Kent, England	Canterbury Christ Church University	Hurst, P (corresponding author), Canterbury Christ Church Univ, North Holmes Rd, Canterbury CT1 1QU, Kent, England.	philip.hurst@canterbury.ac.uk	Beedie, Christopher J/C-2703-2012; Hurst, Philip/J-9131-2019	Hurst, Philip/0000-0002-9265-2975; Beedie, Chris/0000-0003-0106-3479; COLEMAN, DAMIAN/0000-0003-1861-322X					39	40	42	1	17	LIPPINCOTT WILLIAMS & WILKINS	PHILADELPHIA	TWO COMMERCE SQ, 2001 MARKET ST, PHILADELPHIA, PA 19103 USA	0195-9131	1530-0315		MED SCI SPORT EXER	Med. Sci. Sports Exerc.	SEP	2017	49	9
J	Ross, R; Gray, CM; Gill, JMR				Ross, Ramzy; Gray, Cindy M.; Gill, Jason M. R.			Effects of an Injected Placebo on Endurance Running Performance	MEDICINE AND SCIENCE IN SPORTS AND EXERCISE			English	Article							RECOMBINANT-HUMAN-ERYTHROPOIETIN; EXERCISE; RESPONSES; CARBOHYDRATE; COMPETITION; APPRAISALS; MOTIVATION; CAPACITY; CAFFEINE; ABILITY	Purpose This study aims to quantify the magnitude of the placebo effect of an injected placebo (OxyRBX) purporting to have effects similar to those of recombinant human erythropoietin on endurance running performance in real-world field-based head-to-head competition settings. Methods Fifteen endurance-trained club-level men (mean +/- SD: age, 27.5 +/- 6.8 yr; body mass index, 22.9 +/- 2.0 kg cen…	[Ross, Ramzy; Gill, Jason M. R.] Univ Glasgow, Coll Med Vet & Life Sci, Inst Cardiovasc & Med Sci, Glasgow G12 8TA, Lanark, Scotland; [Gray, Cindy M.] Univ Glasgow, Coll Social Sci, Inst Hlth & Wellbeing, Glasgow G12 8TA, Lanark, Scotland	University of Glasgow; University of Glasgow	Gill, JMR (corresponding author), Univ Glasgow, Coll Med Vet & Life Sci, Inst Cardiovasc & Med Sci, BHF Glasgow Cardiovasc Res Ctr, Glasgow G12 8TA, Lanark, Scotland.	jason.gill@glasgow.ac.uk		Gray, Cindy/0000-0002-4295-6110; Ross, Ramzy/0000-0002-0271-0976					43	18	22	1	27	LIPPINCOTT WILLIAMS & WILKINS	PHILADELPHIA	TWO COMMERCE SQ, 2001 MARKET ST, PHILADELPHIA, PA 19103 USA	0195-9131	1530-0315		MED SCI SPORT EXER	Med. Sci. Sports Exerc.	AUG	2015	47	8
J	Winkler, A; Hermann, C				Winkler, Alexander; Hermann, Christiane			Placebo- and Nocebo-Effects in Cognitive Neuroenhancement: When Expectation Shapes Perception	FRONTIERS IN PSYCHIATRY			English	Article						placebo; nocebo; neuroenhancement; expectation; cognitive; performance; drugs	MIXED-AMPHETAMINE SALTS; PRESCRIPTION STIMULANTS; COLLEGE-STUDENTS; PERFORMANCE; EXPECTANCIES; SOMATIZATION; ENHANCEMENT; EFFICACY; CAFFEINE; PILL	Objective: The number of students using prescription drugs to improve cognitive performance has increased within the last years. There is first evidence that the expectation to receive a performance-enhancing drug alone can result in improved perceived and actual cognitive performance, suggesting a substantial placebo effect. In addition, expecting a placebo can result in lower perceived and actu…	[Winkler, Alexander; Hermann, Christiane] Justus Liebig Univ, Dept Clin Psychol & Psychotherapy, Giessen, Germany	Justus Liebig University Giessen	Winkler, A (corresponding author), Justus Liebig Univ, Dept Clin Psychol & Psychotherapy, Giessen, Germany.	Alexander.Winkler@psychol.uni-giessen.de	Hermann, Christiane/GZA-9830-2022	Hermann, Christiane/0000-0001-5969-2898					34	24	25	0	7	FRONTIERS MEDIA SA	LAUSANNE	AVENUE DU TRIBUNAL FEDERAL 34, LAUSANNE, CH-1015, SWITZERLAND	1664-0640			FRONT PSYCHIATRY	Front. Psychiatry	JUL 12	2019	10
J	Kumar, R				Kumar, Raminder			Approved and investigational uses of modafinil - An evidence-based review	DRUGS			English	Review							ATTENTION-DEFICIT/HYPERACTIVITY DISORDER; PROMOTING DRUG MODAFINIL; EXCESSIVE DAYTIME SLEEPINESS; PLACEBO-CONTROLLED CROSSOVER; FILM-COATED TABLETS; DEFICIT HYPERACTIVITY DISORDER; ADRENERGIC AGONIST MODAFINIL; RANDOMIZED CONTROLLED-TRIAL; MAJOR DEPRESSIVE DISORDER; AMINOBUTYRIC-ACID OUTFLOW	Modafinil is a wake-promoting agent that is pharmacologically different from other stimulants. It has been investigated in healthy volunteers, and in individuals with clinical disorders associated with excessive sleepiness, fatigue, impaired cognition and other symptoms. This review examines the use of modafinil in clinical practice based on the results of randomized, double-blind, placebo-contro…	Univ Chicago, Dept Family Med, Chicago, IL 60637 USA	University of Chicago	Kumar, R (corresponding author), Univ Chicago, Dept Family Med, 5841 S Maryland Ave, Chicago, IL 60637 USA.	rkumar@medicine.bsd.uchicago.edu	Langan Martin, Julie/M-4658-2015						164	169	178	1	65	ADIS INT LTD	NORTHCOTE	5 THE WAREHOUSE WAY, NORTHCOTE 0627, AUCKLAND, NEW ZEALAND	0012-6667	1179-1950		DRUGS	Drugs		2008	68	13
[truncated: 22 more columns]

## Sheet: Scopus_133
Authors	Author full names	Author(s) ID	Title	Year	Source title	Volume	Issue	Art. No.	Page start	Page end	Page count	Cited by	DOI	Link	Affiliations	Authors with affiliations	Abstract	Author Keywords	Index Keywords	Molecular Sequence Numbers	Chemicals/CAS	Tradenames	Manufacturers	Funding Details	Funding Texts	References	Correspondence Address	Editors	Publisher	Sponsors	Conference name	Conference date	Conference location	Conference code	ISSN	ISBN	CODEN	PubMed ID	Language of Original Document	Abbreviated Source Title	Document Type	Publication Stage	Open Access	Source	EID
Piedimonte A.; Benedetti F.; Carlino E.	Piedimonte, Alessandro (54885601300); Benedetti, Fabrizio (57190086433); Carlino, Elisa (24480651100)	54885601300; 57190086433; 24480651100	Placebo-induced decrease in fatigue: Evidence for a central action on the preparatory phase of movement	2015	European Journal of Neuroscience	41	4		492	497	5	39	10.1111/ejn.12806	https://www.scopus.com/inward/record.uri?eid=2-s2.0-84922737389&doi=10.1111%2fejn.12806&partnerID=40&md5=6521944f5f59826603e40ce8ca45ed4c	Department of Neuroscience, National Institute of Neuroscience, University of Turin Medical School, Corso Raffaello 30, Turin, Italy	Piedimonte A., Department of Neuroscience, National Institute of Neuroscience, University of Turin Medical School, Corso Raffaello 30, Turin, Italy; Benedetti F., Department of Neuroscience, National Institute of Neuroscience, University of Turin Medical School, Corso Raffaello 30, Turin, Italy; Carlino E., Department of Neuroscience, National Institute of Neuroscience, University of Turin Medica…	Placebos have been found to affect a number of pathological processes and physiological functions through expectations of clinical improvement. Recently, the study of the placebo effect has moved from the clinical to the physical performance setting, wherein placebos can boost performance by increasing muscle work and by decreasing perceived exertion. However, nothing is known about the neurobiol…	Central governor; Expectation; Motor performance; Placebo effect; Readiness potential	Caffeine; Case-Control Studies; Evoked Potentials, Motor; Fatigue; Female; Humans; Male; Motor Cortex; Movement; Physical Exertion; Placebos; Young Adult; caffeine; placebo; caffeine; placebo; adult; Article; central nervous system; contingent negative variation; controlled study; endurance; expectation; fatigue; female; human; human experiment; index finger; male; movement (physiology); muscle c…		caffeine, 58-08-2; Caffeine, ; Placebos,					Becker W., Kristeva R., Cerebral potentials prior to various force deployments, Prog. Brain Res., 54, pp. 189-194, (1980); Beedie C.J., Foad A.J., The placebo effect in sports performance: a brief review, Sports Med., 39, pp. 313-329, (2009); Beedie C.J., Stuart E.M., Coleman D.A., Foad A.J., Placebo effects of caffeine on cycling performance, Med. Sci. Sport. Exer., 38, pp. 2159-2164, (2006); Be…	E. Carlino; Department of Neuroscience, National Institute of Neuroscience, University of Turin Medical School, Turin, Corso Raffaello 30, Italy; email: elisa.carlino@unito.it								0953816X		EJONE	25522899	English	Eur. J. Neurosci.	Article	Final		Scopus	2-s2.0-84922737389
Johnson M.W.; Strain E.C.; Griffiths R.R.	Johnson, Matthew W. (9840557400); Strain, Eric C. (7006819000); Griffiths, Roland R. (7402919394)	9840557400; 7006819000; 7402919394	Effects of oral caffeine pretreatment on response to intravenous nicotine and cocaine	2010	Experimental and Clinical Psychopharmacology	18	4		305	315	10	9	10.1037/a0020509	https://www.scopus.com/inward/record.uri?eid=2-s2.0-77955777505&doi=10.1037%2fa0020509&partnerID=40&md5=b800970755b9fb52d5430eb946161a04	Department of Psychiatry and Behavioral Sciences, Johns Hopkins University School of Medicine, United States; Department of Psychiatry and Behavioral Sciences, Department of Neuroscience, Johns Hopkins University School of Medicine, United States	Johnson M.W., Department of Psychiatry and Behavioral Sciences, Johns Hopkins University School of Medicine, United States; Strain E.C., Department of Psychiatry and Behavioral Sciences, Johns Hopkins University School of Medicine, United States; Griffiths R.R., Department of Psychiatry and Behavioral Sciences, Department of Neuroscience, Johns Hopkins University School of Medicine, United States	Previous research suggests that under conditions of chronic daily caffeine administration, caffeine increases the effects of nicotine. Little is known about the effects of caffeine pretreatment on response to nicotine under infrequent caffeine administration conditions. The present study examined whether infrequent (not on consecutive days) acute oral caffeine administration alters subject-rated,…	Blood pressure; Caffeine; Cocaine; Human; Nicotine	Administration, Oral; Adult; Blood Pressure; Caffeine; Central Nervous System Stimulants; Cocaine; Dose-Response Relationship, Drug; Double-Blind Method; Female; Heart Rate; Humans; Injections, Intravenous; Male; Middle Aged; Nicotine; Pain Measurement; Questionnaires; caffeine; cannabis; central stimulant agent; cocaine; muscle relaxant agent; neuroleptic agent; nicotine; opiate; placebo; psyche…		caffeine, 58-08-2; cannabis, 8001-45-4, 8063-14-7; cocaine, 50-36-2, 53-21-4, 5937-29-1; muscle relaxant agent, 9008-44-0; nicotine, 54-11-5; opiate, 53663-61-9, 8002-76-4, 8008-60-4; Caffeine, 58-08-2; Central Nervous System Stimulants, ; Cocaine, 50-36-2; Nicotine, 54-11-5			National Institute on Drug Abuse, NIDA, (K24DA023186)		Bickel W.K., Hughes J.R., DeGrandpre R.J., Higgins S.T., Rizzuto P., Behavioral economics of drug self-administration. IV. The effects of response requirement on the consumption of and interaction between concurrently available coffee and cigarettes, Psychopharmacology (Berl), 107, pp. 211-216, (1992); Blank M.D., Kleykamp B.A., Jennings J.M., Eissenberg T., Caffeine's influence on nicotine's eff…	M.W. Johnson; Department of Psychiatry and Behavioral Sciences, Johns Hopkins University School of Medicine, Baltimore MD 21224-6823, 5510 Nathan Shock Drive, United States; email: mwj@jhu.edu								19362293		ECLPE	20695686	English	Exp. Clin. Psychopharmacol.	Article	Final	All Open Access; Green Open Access	Scopus	2-s2.0-77955777505
Stadheim H.K.; Spencer M.; Olsen R.; Jensen J.	Stadheim, Hans Kristian (55917069900); Spencer, Matthew (7202030129); Olsen, Raymond (8639453600); Jensen, JØrgen (7404521823)	55917069900; 7202030129; 8639453600; 7404521823	Caffeine and performance over consecutive days of simulated competition	2014	Medicine and Science in Sports and Exercise	46	9		1787	1796	9	31	10.1249/MSS.0000000000000288	https://www.scopus.com/inward/record.uri?eid=2-s2.0-84906773441&doi=10.1249%2fMSS.0000000000000288&partnerID=40&md5=a9dc962e599329eae0bc8cd6c1ae8c02	Department of Physical Performance, Norwegian School of Sport Sciences, Ullevål Stadion, Oslo 0806, PO Box 4014, Norway; Department of Chemical and Biological Working Environment, National Institute of Occupational Health, Oslo, Norway	Stadheim H.K., Department of Physical Performance, Norwegian School of Sport Sciences, Ullevål Stadion, Oslo 0806, PO Box 4014, Norway; Spencer M., Department of Physical Performance, Norwegian School of Sport Sciences, Ullevål Stadion, Oslo 0806, PO Box 4014, Norway; Olsen R., Department of Chemical and Biological Working Environment, National Institute of Occupational Health, Oslo, Norway; Jens…	PURPOSE: Performance improvements after caffeine (CAF) ingestion are well documented when using a 1-d protocol. In numerous competitions such as the Tour de France, Tour de Ski, world championships, and National College Athletic Association championships, athletes compete for several days in a row. To date, no studies have investigated the effects of CAF when competing for consecutive days in a r…	Creatine Kinase; Exercise Performance; Heart Rate; Muscular Pain; Oxygen Consumption	Athletic Performance; Caffeine; Competitive Behavior; Creatine Kinase; Cross-Over Studies; Double-Blind Method; Epinephrine; Exercise Test; Heart Rate; Humans; Lactic Acid; Male; Myalgia; Oxygen Consumption; Performance-Enhancing Substances; Placebo Effect; Running; Skiing; Time Factors; Young Adult; adrenalin; caffeine; creatine kinase; lactic acid; performance enhancing substance; athletic perf…		adrenalin, 51-43-4, 55-31-2, 6912-68-1; caffeine, 58-08-2; creatine kinase, 9001-15-4; lactic acid, 113-21-3, 50-21-5; Caffeine, ; Creatine Kinase, ; Epinephrine, ; Lactic Acid, ; Performance-Enhancing Substances,					Bazzucchi I., Felici F., Montini M., Figura F., Sacchetti M., Caffeine improves neuromuscular function during maximal dynamic exercise, Muscle Nerve, 43, pp. 839-844, (2011); Beck T.W., Housh T.J., Schmidt R.J., Et al., The acute effects of a caffeine-containing supplement on strength, muscular endurance, and anaerobic capabilities, J Strength Cond Res, 20, pp. 506-510, (2006); Blomqvist C.G., Sa…	H.K. Stadheim; Department of Physical Performance, Norwegian School of Sport Sciences, Ullevål Stadion, Oslo 0806, PO Box 4014, Norway; email: stadheim@hotmail.no		Lippincott Williams and Wilkins						01959131		MSCSB	25134002	English	Med. Sci. Sports Exerc.	Article	Final	All Open Access; Bronze Open Access; Green Open Access	Scopus	2-s2.0-84906773441
Meeusen R.; Roelands B.; Spriet L.L.	Meeusen, Romain (7003420352); Roelands, Bart (8590460900); Spriet, Lawrence L. (7006318336)	7003420352; 8590460900; 7006318336	Caffeine, exercise and the brain	2013	Nestle Nutrition Institute Workshop Series	76			1	12	11	67	10.1159/000350223	https://www.scopus.com/inward/record.uri?eid=2-s2.0-84894387865&doi=10.1159%2f000350223&partnerID=40&md5=a4ecd635a22af87bee14c3485fbbe7e8	Department of Human Physiology and Sports Medicine, Vrije Universiteit Brussel, Brussels, Belgium; Fund for Scientific Research Flanders, Brussels, Belgium; Human Health and Nutritional Sciences, University of Guelph, Guelph, ON, Canada	Meeusen R., Department of Human Physiology and Sports Medicine, Vrije Universiteit Brussel, Brussels, Belgium; Roelands B., Department of Human Physiology and Sports Medicine, Vrije Universiteit Brussel, Brussels, Belgium, Fund for Scientific Research Flanders, Brussels, Belgium; Spriet L.L., Human Health and Nutritional Sciences, University of Guelph, Guelph, ON, Canada	Caffeine can improve exercise performance when it is ingested at moderate doses (3-6 mg/kg body mass). Caffeine also has an effect on the central nervous system (CNS), and it is now recognized that most of the performance-enhancing effect of caffeine is accomplished through the antagonism of the adenosine receptors, influencing the dopaminergic and other neurotransmitter systems. Adenosine and do…		Adenosine; Attention; Brain; Caffeine; Central Nervous System Stimulants; Dopamine; Exercise; Fatigue; Humans; Motivation; Muscle, Skeletal; Musculoskeletal Pain; Physical Endurance; Plant Extracts; Purinergic P1 Receptor Antagonists; adenosine; adenosine receptor blocking agent; caffeine; central stimulant agent; dopamine; plant extract; attention; brain; drug effects; endurance; exercise; fatig…		adenosine, 58-61-7; caffeine, 58-08-2; dopamine, 51-61-6, 62-31-7; Adenosine, ; Caffeine, ; Central Nervous System Stimulants, ; Dopamine, ; Plant Extracts, ; Purinergic P1 Receptor Antagonists,					Goldstein R., Ziegenfuss T., Kalman D., Et al., International society of sports nutrition position stand: Caffeine and performance, J Intern Soc Sports Nutr, 7, (2010); Burke L., Caffeine and sport performance, Appl Physiol Nutr Metab, 33, pp. 1319-1334, (2008); Gant N., Ali A., Foskett A., The influence of caffeine and carbohydrate coingestion on simulated soccer performance, Int J Sports Nutr E…			S. Karger AG						16642147			23899750	English	Nestle Nutr. Inst. Workshop Ser.	Conference paper	Final		Scopus	2-s2.0-84894387865
Faria V.; Fredrikson M.; Furmark T.	Faria, Vanda (24278747300); Fredrikson, Mats (24310663200); Furmark, Tomas (55954246500)	24278747300; 24310663200; 55954246500	Imaging the placebo response: A neurofunctional review	2008	European Neuropsychopharmacology	18	7		473	485	12	51	10.1016/j.euroneuro.2008.03.002	https://www.scopus.com/inward/record.uri?eid=2-s2.0-44349112877&doi=10.1016%2fj.euroneuro.2008.03.002&partnerID=40&md5=4a3621946f0f9fcd12dd6b1f4f47341f	Department of Psychology, Uppsala University, Uppsala, Sweden	Faria V., Department of Psychology, Uppsala University, Uppsala, Sweden; Fredrikson M., Department of Psychology, Uppsala University, Uppsala, Sweden; Furmark T., Department of Psychology, Uppsala University, Uppsala, Sweden	An emerging literature has started to document the neuronal changes associated with the placebo phenomenon. This has altered placebo from being considered a nuisance factor in clinical research to a target of scientific investigation per se. This paper reviews the neuroimaging literature on the placebo effect, and illustrates how imaging tools can improve current understanding of brain mechanisms…	Functional magnetic resonance imaging; Neuroimaging; Placebo effect; Positron emission tomography; Review	Brain; Humans; Immunologic Tests; Nervous System Diseases; Placebo Effect; Placebos; benzodiazepine; benzodiazepine receptor blocking agent; caffeine; dopamine; dopamine receptor; fluoxetine; mu opiate receptor; naloxone; opiate; placebo; raclopride; remifentanil; serotonin; sodium chloride; acupuncture analgesia; analgesia; brain metabolism; brain region; cingulate gyrus; cognition; depression; …		benzodiazepine, 12794-10-4; caffeine, 30388-07-9, 58-08-2; dopamine, 51-61-6, 62-31-7; fluoxetine, 54910-89-3, 56296-78-7, 59333-67-4; naloxone, 357-08-4, 465-65-6; opiate, 53663-61-9, 8002-76-4, 8008-60-4; raclopride, 84225-95-6; remifentanil, 132539-07-2; serotonin, 50-67-9; sodium chloride, 7647-14-5; Placebos,			Fundação para a Ciência e Tecnologia; Vetenskapsrådet, VR; Fundação para a Ciência e Tecnologia; Vetenskapsrådet, VR	Funding text 1: This work was supported by the Swedish Research Council and the Fundação para a Ciência e Tecnologia that had no further role in the decision of writing and submitting this paper for publication. ; Funding text 2: Supported by the Swedish Research Council and the Fundação para a Ciência e Tecnologia.	Allman J.M., Hakeem A., Erwin J.M., Nimchinsky E., Hof P., The anterior cingulate cortex. The evolution of an interface between emotion and cognition, Ann. N. Y. Acad. Sci., 935, pp. 107-117, (2001); Altier N., Stewart J., The role of dopamine in the nucleus accumbens in analgesia, Life Sci., 65, 22, pp. 2269-2287, (1999); Amanzio M., Benedetti F., Neuropharmacological dissection of placebo analg…	V. Faria; Department of Psychology, Uppsala University, Uppsala, Sweden; email: vanda.faria@psyk.uu.se								0924977X		EURNE	18495442	English	Eur. Neuropsychopharmacol.	Review	Final		Scopus	2-s2.0-44349112877
Roelands B.	Roelands, Bart (8590460900)	8590460900	WHAT HAPPENS IN MY BRAIN WHEN I EXPERIENCE A PLACEBO EFFECT?: Neurobiological mechanisms of placebo effects	2023	Placebo Effects in Sport and Exercise				35	44	9	0	10.4324/9781003229001-4	https://www.scopus.com/inward/record.uri?eid=2-s2.0-85169408214&doi=10.4324%2f9781003229001-4&partnerID=40&md5=5211c4a9d72373d6194e1caa7b99057a	Human Physiology and Sports Physiotherapy Research Group, Vrije Universiteit Brussel, Brussels, Belgium	Roelands B., Human Physiology and Sports Physiotherapy Research Group, Vrije Universiteit Brussel, Brussels, Belgium	Scientific evidence regarding mechanisms of placebo effects is accumulating. Several important brain neurotransmitter systems have been shown to be linked to placebo effects, with the opioid system, the endocannabinoid system, and the dopamine system arguably most studied and most relevant to sports performance. Overall, placebo effects have mainly been documented in clinical medical contexts, wh…									Amanzio M., Benedetti F., Neuropharmacological dissection of placebo analgesia: Expectation-activated opioid systems versus conditioning-activated specific subsystems, Journal of Neuroscience, 19, 1, pp. 484-494, (1999); Ashar Y.K., Chang L.J., Wager T.D., Brain mechanisms of the placebo effect: An affective appraisal account, Annual Review of Clinical Psychology, 13, pp. 73-98, (2017); Beedie C.…			Taylor and Francis							978-100096218-5; 978-103213395-9			English	Placebo Effects in Sport and Exercise	Book chapter	Final		Scopus	2-s2.0-85169408214
Taylor S.; Duncan M.J.	Taylor, Samantha (56324786500); Duncan, Michael J. (56654336600)	56324786500; 56654336600	Placebo effects of caffeine on hockey skill performance	2010	Trends in Human Performance Research				1	7	6	0		https://www.scopus.com/inward/record.uri?eid=2-s2.0-84896575790&partnerID=40&md5=ec34d0d2c8ea03eb9376424f7f78ac6b	Nottingham Trent University, United Kingdom; Department of Biomolecular and Sports Science, Coventry University, Coventry, James Starley Building, United Kingdom	Taylor S., Nottingham Trent University, United Kingdom; Duncan M.J., Department of Biomolecular and Sports Science, Coventry University, Coventry, James Starley Building, United Kingdom	Recent research has indicated improved aerobic performance after caffeine consumption. However, few studies have examined placebo effects on skilled sports performance. The aim of this study was to examine the placebo effect of caffeine on motor skill performance. Following ethics approval and informed consent, 9 male and 7 female university hockey players (mean age = 21 ± 1.8 years) volunteered …	Chapman test; Motor skill; Performance								Beedie C.J., Stuart E.M., Coleman D.A., Foad A.J., Placebo effects of caffeine on cycling performance, Medicine and Science in Sports and Exercise, 38, pp. 2159-2164, (2006); Borg G., Perceived exertion as an indicator of somatic stress, Scandinavian Journal of Rehabilitation Medicine, 2, pp. 92-98, (1970); Clark V.R., Hopkins W.G., Hawley J.A., Burke L.M., Placebo effect of carbohydrate feeding …	M.J. Duncan; Department of Biomolecular and Sports Science, Coventry University, Coventry, James Starley Building, United Kingdom; email: michael.duncan@Coventry.ac.uk		Nova Science Publishers, Inc.							978-161668591-1			English	Trends in Human Perform. Res.	Book chapter	Final		Scopus	2-s2.0-84896575790
Pollo A.; Carlino E.; Benedetti F.	Pollo, Antonella (6604038436); Carlino, Elisa (24480651100); Benedetti, Fabrizio (57190086433)	6604038436; 24480651100; 57190086433	The top-down influence of ergogenic placebos on muscle work and fatigue	2008	European Journal of Neuroscience	28	2		379	388	9	111	10.1111/j.1460-9568.2008.06344.x	https://www.scopus.com/inward/record.uri?eid=2-s2.0-48249094591&doi=10.1111%2fj.1460-9568.2008.06344.x&partnerID=40&md5=8741b4e7ed96038f569eb1e5838fbdef	Istituto Nazionale di Neuroscienze, Dipartimento di Neuroscienze, Università di Torino, 10125, Torino, Corso Raffaello 30, Italy	Pollo A., Istituto Nazionale di Neuroscienze, Dipartimento di Neuroscienze, Università di Torino, 10125, Torino, Corso Raffaello 30, Italy; Carlino E., Istituto Nazionale di Neuroscienze, Dipartimento di Neuroscienze, Università di Torino, 10125, Torino, Corso Raffaello 30, Italy; Benedetti F., Istituto Nazionale di Neuroscienze, Dipartimento di Neuroscienze, Università di Torino, 10125, Torino, …	Placebos have been shown to induce powerful effects in a variety of medical conditions, such as pain and movement disorders, as well as to increase physical performance and endurance in healthy subjects. Here we investigated the effects of an ergogenic placebo on the performance of the quadriceps muscle, which is responsible for the extension of the leg relative to the thigh. In a first experimen…	Conditioning; Expectation; Human; Placebo; Quadriceps	Adult; Brain; Conditioning (Psychology); Drug Administration Schedule; Humans; Male; Muscle Fatigue; Muscles; Placebos; Quadriceps Muscle; caffeine; placebo; adult; article; controlled study; female; human; human experiment; male; muscle contraction; muscle fatigue; muscle function; normal human; physical performance; priority journal; quadriceps femoris muscle		caffeine, 30388-07-9, 58-08-2; Placebos,					Amanzio M., Benedetti F., Neuropharmacological dissection of placebo analgesia: Expectation-activated opioid systems versus conditioning-activated specific sub-systems, J. Neurosci., 19, pp. 484-494, (1999); Angyan L., Angyan Z., Cardiorespiratory effects of electrical stimulation of the globus pallidus in cats, Physiol. Behav., 59, pp. 455-459, (1996); Angyan L., Angyan Z., Subthalamic influence…	A. Pollo; Istituto Nazionale di Neuroscienze, Dipartimento di Neuroscienze, Università di Torino, 10125, Torino, Corso Raffaello 30, Italy; email: antonella.pollo@unito.it								14609568		EJONE	18702709	English	Eur. J. Neurosci.	Article	Final	All Open Access; Bronze Open Access	Scopus	2-s2.0-48249094591
Choo E.; Picket B.; Dando R.	Choo, Ezen (57194189933); Picket, Benjamin (57195404516); Dando, Robin (16432852900)	57194189933; 57195404516; 16432852900	Caffeine May Reduce Perceived Sweet Taste in Humans, Supporting Evidence That Adenosine Receptors Modulate Taste	2017	Journal of Food Science	82	9		2177	2182	5	9	10.1111/1750-3841.13836	https://www.scopus.com/inward/record.uri?eid=2-s2.0-85027867406&doi=10.1111%2f1750-3841.13836&partnerID=40&md5=312e4be7105be2eb89e71d8d6a87b998	Dept. of Molecular Medicine, College of Veterinary Medicine, Cornell Univ, Ithaca, 14853, NY, United States; College of Arts and Sciences, Cornell Univ, Ithaca, 14853, NY, United States; Dept. of Food Science, Cornell Univ, 411 Tower Road, Ithaca, 14853, NY, United States	Choo E., Dept. of Molecular Medicine, College of Veterinary Medicine, Cornell Univ, Ithaca, 14853, NY, United States; Picket B., College of Arts and Sciences, Cornell Univ, Ithaca, 14853, NY, United States; Dando R., Dept. of Food Science, Cornell Univ, 411 Tower Road, Ithaca, 14853, NY, United States	Multiple recent reports have detailed the presence of adenosine receptors in sweet sensitive taste cells of mice. These receptors are activated by endogenous adenosine in the plasma to enhance sweet signals within the taste bud, before reporting to the primary afferent. As we commonly consume caffeine, a powerful antagonist for such receptors, in our daily lives, an intriguing question we sought …	adenosine; caffeine; coffee; perception; performance; sweet; taste	Adolescent; Adult; Animals; Caffeine; Coffee; Female; Humans; Male; Mice; Middle Aged; Receptors, Purinergic P1; Sucrose; Sweetening Agents; Taste; Taste Buds; Taste Perception; Young Adult; adenosine receptor; caffeine; sucrose; sweetening agent; adolescent; adult; animal; coffee; female; human; male; metabolism; middle aged; mouse; taste; taste bud; young adult		caffeine, 58-08-2; sucrose, 122880-25-5, 57-50-1; Caffeine, ; Coffee, ; Receptors, Purinergic P1, ; Sucrose, ; Sweetening Agents,					Amory R., Coffee as a Beverage, Its Use and Abuse, The Boston Medical and Surgical Journal, 160, 19, pp. 611-613, (1909); Aspen J., Gatch M.B., Woods J.H., Training and characterization of a quinine taste discrimination in rhesus monkeys, Psychopharmacology, 141, 3, pp. 251-257, (1999); Astrup A., Breum L., Toubro S., Hein P., Quaade F., The effect and safety of an ephedrine/caffeine compound com…	R. Dando; Dept. of Food Science, Cornell Univ, Ithaca, 411 Tower Road, 14853, United States; email: robin.dando@cornell.edu		Blackwell Publishing Inc.						00221147		JFDSA	28833098	English	J. Food. Sci.	Article	Final		Scopus	2-s2.0-85027867406
Beauregard M.	Beauregard, Mario (7007133455)	7007133455	Mind does really matter: Evidence from neuroimaging studies of emotional self-regulation, psychotherapy, and placebo effect	2007	Progress in Neurobiology	81	4		218	236	18	202	10.1016/j.pneurobio.2007.01.005	https://www.scopus.com/inward/record.uri?eid=2-s2.0-33947634053&doi=10.1016%2fj.pneurobio.2007.01.005&partnerID=40&md5=1751f00226ca5089eb54c9eeb74d1901	Department of Radiology, Université de Montréal, Montreal, Que., Canada; Department of Psychology, Université de Montréal, Montreal, Que., Canada; Centre de Recherche en Neuropsychologie et Cognition (CERNEC), Université de Montréal, Montreal, Que., Canada; Centre de Recherche en Sciences Neurologiques (CRSN), Université de Montréal, Montreal, Que., Canada; Centre de Recherche, Institut universit…	Beauregard M., Department of Radiology, Université de Montréal, Montreal, Que., Canada, Department of Psychology, Université de Montréal, Montreal, Que., Canada, Centre de Recherche en Neuropsychologie et Cognition (CERNEC), Université de Montréal, Montreal, Que., Canada, Centre de Recherche en Sciences Neurologiques (CRSN), Université de Montréal, Montreal, Que., Canada, Centre de Recherche, Ins…	This article reviews neuroimaging studies of conscious and voluntary regulation of various emotional states (sexual arousal, sadness, negative emotion). The results of these studies show that metacognition and cognitive recontextualization selectively alters the way the brain processes and reacts to emotional stimuli. Neuroimaging studies of the effect of psychotherapy in patients suffering from …	Brain; Emotional-self-regulation; fMRI; Mind; Neuroimaging; PET; Placebo effect; Psychoneural Translation Hypothesis; Psychotherapy; SPECT	Animals; Emotions; Humans; Mood Disorders; Placebo Effect; Psychotherapy; Social Control, Informal; apomorphine; benzodiazepine; caffeine; carfentanil; fluoxetine; naloxone; placebo; raclopride; remifentanil; sodium chloride; analgesia; borderline state; brain function; brain region; clinical trial; cognition; controlled clinical trial; emotion; emotionality; human; low drug dose; major depressio…		apomorphine, 314-19-2, 58-00-4; benzodiazepine, 12794-10-4; caffeine, 30388-07-9, 58-08-2; carfentanil, 59708-52-0; fluoxetine, 54910-89-3, 56296-78-7, 59333-67-4; naloxone, 357-08-4, 465-65-6; raclopride, 84225-95-6; remifentanil, 132539-07-2; sodium chloride, 7647-14-5			National Sciences and Engineering Research Council of Canada; Fonds de Recherche du Québec - Santé, FRQS	This work was supported by grants from the Fonds de recherche en santé du Québec (FRSQ) and National Sciences and Engineering Research Council of Canada (NSERC).	Alland Jr. A., The Human Imperative, (1972); Anderson A.K., Phelps E.A., Lesions of the human amygdala impair enhanced perception of emotionally salient events, Nature, 17, pp. 305-309, (2001); Bandura A., Clinical functioning, Self-efficacy: The Exercise of Control, pp. 319-368, (1997); Bandura A., Social cognitive theory: an agentic perspective, Annu. Rev. Psychol., 52, pp. 1-26, (2001); Barbas…	M. Beauregard; Department of Radiology, Université de Montréal, Montreal, Que., Canada; email: mario.beauregard@umontreal.ca								03010082		PGNBA	17349730	English	Prog. Neurobiol.	Review	Final		Scopus	2-s2.0-33947634053
Mills L.; Boakes R.A.; Colagiuri B.	Mills, Llewellyn (57188730954); Boakes, Robert A. (7005472235); Colagiuri, Ben (24511982300)	57188730954; 7005472235; 24511982300	Placebo caffeine reduces withdrawal in abstinent coffee drinkers	2016	Journal of Psychopharmacology	30	4		388	394	6	14	10.1177/0269881116632374	https://www.scopus.com/inward/record.uri?eid=2-s2.0-84962588204&doi=10.1177%2f0269881116632374&partnerID=40&md5=9612036503bee7a9ee983779bdd38829	University of Sydney, School of Psychology, Griffith Taylor Building (A19), Manning Road, Sydney, 2006, NSW, Australia	Mills L., University of Sydney, School of Psychology, Griffith Taylor Building (A19), Manning Road, Sydney, 2006, NSW, Australia; Boakes R.A., University of Sydney, School of Psychology, Griffith Taylor Building (A19), Manning Road, Sydney, 2006, NSW, Australia; Colagiuri B., University of Sydney, School of Psychology, Griffith Taylor Building (A19), Manning Road, Sydney, 2006, NSW, Australia	Background: Expectancies have been shown to play a role in the withdrawal syndrome of many drugs of addiction; however, no studies have examined the effects of expectancies across a broad range of caffeine withdrawal symptoms, including craving. Aims: The purpose of the current study was to use caffeine as a model to test the effect of expectancy on withdrawal symptoms, specifically whether the b…	Addiction; caffeine; coffee; craving; decaffeinated coffee; expectancy; placebo effect; withdrawal	Adult; Attention; Caffeine; Coffee; Craving; Eating; Fatigue; Female; Food; Humans; Male; Psychomotor Performance; Substance Withdrawal Syndrome; Young Adult; caffeine; caffeine; coffee; abstinence; abstinent coffee drinker; adult; alertness; Article; Caffeine Withdrawal Symptom Questionnaire; coffee; comparative study; controlled study; decaffeinated coffee; effect size; expectancy; fatigue; fem…		caffeine, 58-08-2; Caffeine, ; Coffee,					Diagnostic and Statistical Manual of Mental Disorders: DSM-5, (2013); Barone J., Roberts H., Caffeine consumption, Food Chem Toxicol, 34, pp. 119-129, (1996); Brown C.A., Seymour B., El-Deredy W., Et al., Confidence in beliefs about pain predicts expectancy effects on pain perception and anticipatory processing in right anterior insula, Pain, 139, pp. 324-332, (2008); Colagiuri B., Boakes R.A., P…	L. Mills; University of Sydney, School of Psychology, Griffith Taylor Building (A19), Sydney, Manning Road, 2006, Australia; email: llew.mills@sydney.edu.au		SAGE Publications Ltd						02698811		JOPSE	26933153	English	J. Psychopharmacol.	Article	Final		Scopus	2-s2.0-84962588204
Noguchi K.; Matsuzaki T.; Sakanashi M.; Hamadate N.; Uchida T.; Kina-Tanada M.; Kubota H.; Nakasone J.; Sakanashi M.; Ueda S.; Masuzaki H.; Ishiuchi S.; Ohya Y.; Tsutsui M.	Noguchi, Katsuhiko (7402614576); Matsuzaki, Toshihiro (7201949433); Sakanashi, Mayuko (55295202600); Hamadate, Naobumi (6504472813); Uchida, Taro (54390241200); Kina-Tanada, Mika (55773102400); Kubota, Haruaki (54389272800); Nakasone, Junko (6701614888); Sakanashi, Matao (7006317771); Ueda, Shinichiro (35434110200); Masuzaki, Hiroaki (7004816602); Ishiuchi, Shogo (7004354860); Ohya, Yusuke (72024…	7402614576; 7201949433; 55295202600; 6504472813; 54390241200; 55773102400; 54389272800; 6701614888; 7006317771; 35434110200; 7004816602; 7004354860; 7202439712; 7103119954	Effect of caffeine contained in a cup of coffee on microvascular function in healthy subjects	2015	Journal of Pharmacological Sciences	127	2		217	222	5	43	10.1016/j.jphs.2015.01.003	https://www.scopus.com/inward/record.uri?eid=2-s2.0-84936888268&doi=10.1016%2fj.jphs.2015.01.003&partnerID=40&md5=23d267e6ba3ebf1a1bbaa4ed6a21dee2	Department of Pharmacology, Graduate School of Medicine, University of the Ryukyus, 207 Uehara, Nishihara-cho, Okinawa, 903-0215, Japan; Department of Clinical Pharmacology and Therapeutics, Graduate School of Medicine, University of the Ryukyus, Okinawa, Japan; Second Department of Internal Medicine, Graduate School of Medicine, University of the Ryukyus, Okinawa, Japan; Department of Neurosurge…	Noguchi K., Department of Pharmacology, Graduate School of Medicine, University of the Ryukyus, 207 Uehara, Nishihara-cho, Okinawa, 903-0215, Japan; Matsuzaki T., Department of Pharmacology, Graduate School of Medicine, University of the Ryukyus, 207 Uehara, Nishihara-cho, Okinawa, 903-0215, Japan; Sakanashi M., Department of Pharmacology, Graduate School of Medicine, University of the Ryukyus, 2…	Recent epidemiological studies have demonstrated that coffee drinking is associated with reduced mortality of cardiovascular disease. However, its precise mechanisms remain to be clarified. In this study, we examined whether single ingestion of caffeine contained in a cup of coffee improves microvascular function in healthy subjects. A double-blind, placebo-controlled, crossover study was perform…	Caffeine; Coffee; Endothelial function; Laser-doppler flowmetry; Microcirculation	Adult; Blood Pressure; Caffeine; Coffee; Cross-Over Studies; Double-Blind Method; Endothelium, Vascular; Female; Fingers; Healthy Volunteers; Humans; Laser-Doppler Flowmetry; Male; Microcirculation; Placebo Effect; Regional Blood Flow; Young Adult; caffeine; catecholamine; placebo; caffeine; coffee; adult; Article; cardiovascular disease; catecholamine blood level; clinical protocol; coffee; cont…		caffeine, 58-08-2; Caffeine, ; Coffee,			Japan Ministry of Education; Japan Society for the Promotion of Science, JSPS, (15H00594, 24590324, 24650168); All Japan Coffee Association	This work was supported in part by the All Japan Coffee Association and the Special Account Budget for Education and Research grated by the Japan Ministry of Education .	Bonita J.S., Mandarano M., Shuta D., Vinson J., Coffee and cardiovascular disease: In vitro, cellular, animal, and human studies, Pharmacol Res., 55, pp. 187-198, (2007); Cornelis M.C., El-Sohemy A., Coffee, caffeine, and coronary heart disease, Curr Opin Lipidol., 18, pp. 13-19, (2007); Riksen N.P., Rongen G.A., Smits P., Acute and long-term cardiovascular effects of coffee: Implications for cor…	K. Noguchi; Department of Pharmacology, Graduate School of Medicine, University of the Ryukyus, Nishihara-cho, Okinawa, 207 Uehara, 903-0215, Japan; email: noguchi@med.u-ryukyu.ac.jp		Japanese Pharmacological Society						13478613		JPSTG	25727960	English	J. Pharmacol. Sci.	Article	Final	All Open Access; Gold Open Access	Scopus	2-s2.0-84936888268
Bjørkedal E.; Flaten M.A.	Bjørkedal, Espen (37004172100); Flaten, Magne Arve (7003654921)	37004172100; 7003654921	Interaction between expectancies and drug effects: An experimental investigation of placebo analgesia with caffeine as an active placebo	2011	Psychopharmacology	215	3		537	548	11	40	10.1007/s00213-011-2233-4	https://www.scopus.com/inward/record.uri?eid=2-s2.0-80052340087&doi=10.1007%2fs00213-011-2233-4&partnerID=40&md5=b0a957f6b6eec8ecb2d12d5c1dab5323	Department of Psychology, Faculty of Health Sciences, University of Tromsø, 9037 Tromsø, Norway	Bjørkedal E., Department of Psychology, Faculty of Health Sciences, University of Tromsø, 9037 Tromsø, Norway; Flaten M.A., Department of Psychology, Faculty of Health Sciences, University of Tromsø, 9037 Tromsø, Norway	Rationale In a randomised placebo-controlled clinical trial it is assumed that psychosocial effects of the treatment, regression to the mean and spontaneous remission are identical in the drug and placebo group. Consequently, any difference between the groups can be ascribed to the pharmacological effects. Previous studies suggest that side effects of drugs can enhance expectancies of treatment e…	Active placebo; Arousal; Balanced placebo design; Caffeine; Expectancies Laser-evoked potentials; Pain; Placebo analgesia	Adolescent; Adult; Analgesics; Arousal; Caffeine; Central Nervous System Stimulants; Double-Blind Method; Evoked Potentials; Female; Humans; Lasers; Male; Pain; Pain Measurement; Placebo Effect; Stress, Psychological; Young Adult; caffeine; placebo; analgesic agent; caffeine; central stimulant agent; adolescent; adult; analgesia; analgesic activity; article; controlled study; double blind procedu…		caffeine, 58-08-2; Analgesics, ; Caffeine, 58-08-2; Central Nervous System Stimulants,			Universitetet i Tromsø, UiT; Fundação Bial, (161/06); Norges Forskningsråd	Acknowledgements This study was funded by the University of Tromsø, the Bial Foundation (grant 161/06) and the Norwegian Research Council. We have no conflict of interest to declare. Primary data are reviewable upon request.	Allan L.G., Siegel S., A signal detection theory analysis of the placebo effect, Evaluation and the Health Professions, 25, 4, pp. 410-420, (2002); Arntz A., Lousberg R., The effects of underestimated pain and their relationship to habituation, Behaviour Research and Therapy, 28, 1, pp. 15-28, (1990); Aslaksen P.M., Myrbakk I.N., Hoifodt R.S., Flaten M.A., The effect of experimenter gender on aut…	E. Bjørkedal; Department of Psychology, Faculty of Health Sciences, University of Tromsø, 9037 Tromsø, Norway; email: espen.bjorkedal@uit.no								14322072		PSCHD	21384106	English	Psychopharmacology	Article	Final	All Open Access; Hybrid Gold Open Access	Scopus	2-s2.0-80052340087
Geers A.L.; Wellman J.A.; Fowler S.L.; Rasinski H.M.; Helfer S.G.	Geers, Andrew L. (7006117410); Wellman, Justin A. (8627446100); Fowler, Stephanie L. (13403645000); Rasinski, Heather M. (57210230139); Helfer, Suzanne G. (8417077300)	7006117410; 8627446100; 13403645000; 57210230139; 8417077300	Placebo expectations and the detection of somatic information	2011	Journal of Behavioral Medicine	34	3		208	217	9	14	10.1007/s10865-010-9301-9	https://www.scopus.com/inward/record.uri?eid=2-s2.0-79958274985&doi=10.1007%2fs10865-010-9301-9&partnerID=40&md5=65e1d19b00cf3df3c7fcb5c24ae544fa	Department of Psychology, University of Toledo, Toledo, OH 43606-3390, United States; Hartwick College, Oneonta, NY, United States; University of Toledo, Toledo, OH, United States; Adrian College, Adrian, MI, United States	Geers A.L., Department of Psychology, University of Toledo, Toledo, OH 43606-3390, United States; Wellman J.A., Hartwick College, Oneonta, NY, United States; Fowler S.L., University of Toledo, Toledo, OH, United States; Rasinski H.M., University of Toledo, Toledo, OH, United States; Helfer S.G., Adrian College, Adrian, MI, United States	In a laboratory study we examined the hypothesis that placebo expectations enhance the initial identification of placebo-relevant sensations over placebo-irrelevant sensations. Participants (N = 102) were randomly assigned to one of three expectation groups. In the first group, participants ingested a placebo capsule and were told it was caffeine (deceptive expectation). In a second group, partic…	Attention; Expectation; Placebo effect; Symptom perception	Adult; Attention; Deception; Female; Humans; Male; Perception; Placebo Effect; Placebos; Self Report; placebo; adult; article; attention; deception; drug effect; female; human; male; perception; placebo effect; self report		Placebos,			National Institute of Neurological Disorders and Stroke, NINDS, (R03NS051687)		Anderson D.B., Pennebaker J.W., Pain and pleasure: Alternative interpretations for identical stimulation, European Journal of Social Psychology, 10, pp. 207-212, (1980); Benedetti F., Mayberg H.S., Wager T.D., Stohler C.S., Zubieta J.-K., Neurobiological mechanisms of the placebo effect, Journal of Neuroscience, 25, 45, pp. 10390-10402, (2005); Brody H., Brody D., The Placebo Response, (2000); Br…	A. L. Geers; Department of Psychology, University of Toledo, Toledo, OH 43606-3390, United States; email: ageers@utnet.utoledo.edu								15733521		JBMED	21046445	English	J. Behav. Med.	Article	Final	All Open Access; Green Open Access	Scopus	2-s2.0-79958274985
Wicht C.A.; De Pretto M.; Mouthon M.; Spierer L.	Wicht, Corentin A. (57216418535); De Pretto, Michael (35434946200); Mouthon, Michael (55788800700); Spierer, Lucas (14016723400)	57216418535; 35434946200; 55788800700; 14016723400	Neural correlates of expectations-induced effects of caffeine intake on executive functions	2022	Cortex	150			61	84	23	2	10.1016/j.cortex.2022.02.004	https://www.scopus.com/inward/record.uri?eid=2-s2.0-85127206903&doi=10.1016%2fj.cortex.2022.02.004&partnerID=40&md5=4766399953991490c4c03c62a97aac01	Neurology Unit, Medicine Section, Faculty of Science and Medicine, Fribourg, Switzerland	Wicht C.A., Neurology Unit, Medicine Section, Faculty of Science and Medicine, Fribourg, Switzerland; De Pretto M., Neurology Unit, Medicine Section, Faculty of Science and Medicine, Fribourg, Switzerland; Mouthon M., Neurology Unit, Medicine Section, Faculty of Science and Medicine, Fribourg, Switzerland; Spierer L., Neurology Unit, Medicine Section, Faculty of Science and Medicine, Fribourg, Sw…	Placebo effects are defined as the beneficial subjective or behavioral outcomes of an intervention that are not attributable to its inherent properties; Placebo effects thus follow from individuals’ expectations about the effects of the intervention. The present study aimed at examining how expectations influence neurocognitive processes. We addressed this question by contrasting three double-bli…	Caffeine; EEG; ERP; Executive functions; Expectations	Caffeine; Coffee; Electroencephalography; Evoked Potentials; Executive Function; Humans; Motivation; caffeine; caffeine; Article; caffeine intake; classical conditioning; commission error; data analysis software; data availability; dependent variable; diastolic blood pressure; distribution parameters; effect size; electroencephalogram; electroencephalography; executive function; follow up; Genera…		caffeine, 58-08-2; Caffeine, ; Coffee,			Schweizerischer Nationalfonds zur Förderung der Wissenschaftlichen Forschung, SNF, (0LAP1_181689, 320030_175469); Université de Fribourg, (744)	This research was supported by the Swiss National Science Foundation (Grants #P0LAP1_181689 to CW; and #320030_175469 to LS) and by the University of Fribourg , CH (Fond de recherche du centenaire #744 to CW and LS).	Bailey K., Amlung M.T., Morris D.H., Price M.H., Von Gunten C., McCarthy D.M., Et al., Separate and joint effects of alcohol and caffeine on conflict monitoring and adaptation, Psychopharmacology (Berl), 233, pp. 1245-1255, (2016); Bailey D.G., Dresser G.K., Urquhart B.L., Freeman D.J., Arnold J.M., Coffee - antihypertensive drug interaction: A hemodynamic and pharmacokinetic study with felodipin…	C.A. Wicht; Neurology Unit, Medicine Section, Faculty of Science and Medicine, University of Fribourg, Fribourg, Chemin du Musée 5, CH-1700, Switzerland; email: corentin.wicht@unifr.ch		Masson SpA						00109452		CRTXA	35366604	English	Cortex	Article	Final	All Open Access; Hybrid Gold Open Access	Scopus	2-s2.0-85127206903
Diener H.C.; Gaul C.; Lehmacher W.; Weiser T.	Diener, Hans Christoph (36071970300); Gaul, Charly (7004257681); Lehmacher, Walter (7007094203); Weiser, Thomas (7003573669)	36071970300; 7004257681; 7007094203; 7003573669	Aspirin, paracetamol (acetaminophen) and caffeine for the treatment of acute migraine attacks: A systemic review and meta-analysis of randomized placebo-controlled trials	2022	European Journal of Neurology	29	1		350	357	7	19	10.1111/ene.15103	https://www.scopus.com/inward/record.uri?eid=2-s2.0-85115848176&doi=10.1111%2fene.15103&partnerID=40&md5=3134dd537cc3822192ea2aace72d25c3	Institute for Medical Informatics, Biometry and Epidemiology, Medical Faculty of the University of Duisburg-Essen, Essen, Germany; Migraine and Headache Clinic Koenigstein, Koenigstein, Germany; Institute for Medical Statistics, Informatics and Epidemiology, University of Cologne, Germany; Sanofi Deutschland, CHC Medical Affairs, Frankfurt, Germany	Diener H.C., Institute for Medical Informatics, Biometry and Epidemiology, Medical Faculty of the University of Duisburg-Essen, Essen, Germany; Gaul C., Migraine and Headache Clinic Koenigstein, Koenigstein, Germany; Lehmacher W., Institute for Medical Statistics, Informatics and Epidemiology, University of Cologne, Germany; Weiser T., Sanofi Deutschland, CHC Medical Affairs, Frankfurt, Germany	Background and purpose: Many migraine patients rely on over-the-counter analgesics for the treatment of migraine attacks. Fixed-dose combinations of aspirin, paracetamol and caffeine (APC) have been used for treating migraine in many countries for a long time. We performed a meta-analysis for the comparison of APC versus placebo, which has not been done to date. Methods: Randomized, blinded, plac…	aspirin; caffeine; fixed-dose combination; migraine; OTC; paracetamol	Acetaminophen; Analgesics, Non-Narcotic; Aspirin; Caffeine; Humans; Migraine Disorders; Randomized Controlled Trials as Topic; acetylsalicylic acid plus caffeine plus paracetamol; placebo; acetylsalicylic acid; analgesic agent; caffeine; paracetamol; analgesia; data completeness; data consistency; data extraction; drug efficacy; drug safety; drug tolerability; dyspepsia; functional status; gastro…		acetylsalicylic acid plus caffeine plus paracetamol, 53908-21-7, 83535-74-4; acetylsalicylic acid, 493-53-8, 50-78-2, 53663-74-4, 53664-49-6, 63781-77-1; caffeine, 58-08-2; paracetamol, 103-90-2; Acetaminophen, ; Analgesics, Non-Narcotic, ; Aspirin, ; Caffeine,			Deutsche Forschungsgemeinschaft, DFG; Bundesministerium für Bildung und Forschung, BMBF	H.C.D. has received honoraria for participation in clinical trials, contribution to advisory boards or oral presentations from: Alder, Allergan, Amgen, Electrocore, Ipsen, Lilly, Medtronic, Novartis, Pfizer, Teva and Weber & Weber. Electrocore provided financial support for research projects. The German Research Council (DFG), the German Ministry of Education and Research (BMBF) and the European …	Kirthi V., Derry S., Moore R.A., McQuay H., Aspirin for acute migraine headaches in adults, Cochrane Database Syst Rev, 2013, 4, (2013); Derry S., Moore R.A., Paracetamol (acetaminophen) with or without an antiemetic for acute migraine headaches in adults, Cochrane Database Syst Rev, 2013, 4, (2013); Tfelt-Hansen P., Pascual J., Ramadan N., Et al., Guidelines for controlled trials of drugs in mig…	H.C. Diener; Institute for Medical Informatics, Biometry and Epidemiology, Medical Faculty of the University of Duisburg-Essen, Essen, Germany; email: hans.diener@uk-essen.de		John Wiley and Sons Inc						13515101		EJNEF	34519136	English	Eur. J. Neurol.	Review	Final	All Open Access; Hybrid Gold Open Access	Scopus	2-s2.0-85115848176
Unno K.; Furushima D.; Nomura Y.; Yamada H.; Iguchi K.; Taguchi K.; Suzuki T.; Ozeki M.; Nakamura Y.	Unno, Keiko (7004931096); Furushima, Daisuke (55992634900); Nomura, Yuzuki (57218435573); Yamada, Hiroshi (55741883400); Iguchi, Kazuaki (7102749749); Taguchi, Kyoko (57214527909); Suzuki, Toshikazu (56805417000); Ozeki, Makoto (57164456100); Nakamura, Yoriyuki (55343327300)	7004931096; 55992634900; 57218435573; 55741883400; 7102749749; 57214527909; 56805417000; 57164456100; 55343327300	Antidepressant effect of shaded white leaf tea containing high levels of caffeine and amino acids	2020	Molecules	25	15	3550				9	10.3390/molecules25153550	https://www.scopus.com/inward/record.uri?eid=2-s2.0-85089171441&doi=10.3390%2fmolecules25153550&partnerID=40&md5=7125b85aafdd632550a4177c4ff2707d	Tea Science Center, Graduate Division of Nutritional and Environmental Sciences, University of Shizuoka, Shizuoka, 422-8526, Japan; Department of Neurophysiology, School of Pharmaceutical Sciences, University of Shizuoka, Shizuoka, 422-8526, Japan; Department of Drug Evaluation & Informatics, School of Pharmaceutical Sciences, University of Shizuoka, Shizuoka, 422-8526, Japan; Tea Research Center…	Unno K., Tea Science Center, Graduate Division of Nutritional and Environmental Sciences, University of Shizuoka, Shizuoka, 422-8526, Japan, Department of Neurophysiology, School of Pharmaceutical Sciences, University of Shizuoka, Shizuoka, 422-8526, Japan; Furushima D., Department of Drug Evaluation & Informatics, School of Pharmaceutical Sciences, University of Shizuoka, Shizuoka, 422-8526, Jap…	The young leaves of green tea become lighter in color than usual when protected from sunlight by a shading net for about two weeks while growing. These leaves are called “shaded white leaf tea” or SWLT. In the eluate of SWLT, the amount of amino acids (361 mg/L) was significantly higher than that in regular tea (53.5 mg/L). Since theanine and arginine, the first and second most abundant amino aci…	Antidepressant effect; Antistress effect; Asparagine; Aspartate; Caffeine; Clinical study; Green tea; Salivary α-amylase; Theanine	Amino Acids; Amylases; Animals; Antidepressive Agents; Arginine; Behavior, Animal; Caffeine; Catechin; Female; Glutamates; Humans; Male; Mice; Placebo Effect; Plant Extracts; Plant Leaves; Stress, Psychological; Tea; Young Adult; amino acid; amylase; antidepressant agent; arginine; caffeine; catechin; glutamic acid derivative; plant extract; theanine; animal; animal behavior; chemistry; drug effe…		amino acid, 65072-01-7; amylase, 9000-90-2, 9000-92-4, 9001-19-8; arginine, 1119-34-2, 15595-35-4, 7004-12-8, 74-79-3; caffeine, 58-08-2; catechin, 13392-26-2, 154-23-4; theanine, 3081-61-6; Amino Acids, ; Amylases, ; Antidepressive Agents, ; Arginine, ; Caffeine, ; Catechin, ; Glutamates, ; Plant Extracts, ; Tea, ; theanine,			Shizuoka University; Japan Society for the Promotion of Science, JSPS, (20K10382)	Funding: This research study was supported by a grant from the University of Shizuoka.	Ashihara H., Occurrence, biosynthesis and metabolism of theanine (γ-glutamyl-L-ethylamide) in plants: A comprehensive review, Nat. Prod. Commun, 10, pp. 803-810, (2015); Morita A., Ikka T., Kunihiro A., Chemical composition of new shoots in the first crop season of “White Leaf Tea” cultivated in Japan, Tea Res. J, 111, pp. 63-72, (2011); Inaba K., Nakamura Y., Kobayashi E., Kaneno Y., White leaf …	K. Unno; Tea Science Center, Graduate Division of Nutritional and Environmental Sciences, University of Shizuoka, Shizuoka, 422-8526, Japan; email: unno@u-shizuoka-ken.ac.jp		MDPI AG						14203049		MOLEF	32756488	English	Molecules	Article	Final	All Open Access; Gold Open Access; Green Open Access	Scopus	2-s2.0-85089171441
Al-Zobaidy M.A.-H.J.	Al-Zobaidy, Mohammed Abdul-Hassan Jabarah (36143748900)	36143748900	Evaluation of drug prescription pattern among Iraqi dentists in Babylon city	2019	Journal of Global Pharma Technology	11	2		204	210	6	1		https://www.scopus.com/inward/record.uri?eid=2-s2.0-85066730713&partnerID=40&md5=e0cea5bb3755a79e7d61466baa1674e5	University of Al-Qadisiyah, School of Nursing, Iraq	Al-Zobaidy M.A.-H.J., University of Al-Qadisiyah, School of Nursing, Iraq	Background: Drugs that are commonly prescribed by dentists include analagesics and antibiotics. However, the frequency of antibiotics prescription by dentists, whether for treatment or prvention of bacterial infections, is relatively lower than that by physicians. Also, the pregressive development of bacterial resistance to antibiotics called for seeking best-evidence on antibiotics ptrescription…	Analgesics; Antibiotics; Dentists; Pharmacology; Prescription for dental conditions	acetylsalicylic acid; amoxicillin; amoxicillin plus clavulanic acid; amoxicillin plus cloxacillin; analgesic agent; antibiotic agent; azithromycin; caffeine; cefalexin; cefixime; cefuroxime; cephalosporin derivative; ciprofloxacin; clavulanic acid; clindamycin; diclofenac; doxycycline; erythromycin; ibuprofen; ketorolac; lincomycin; macrolide; mefenamic acid; meloxicam; metronidazole; paracetamol…		acetylsalicylic acid, 493-53-8, 50-78-2, 53663-74-4, 53664-49-6, 63781-77-1; amoxicillin, 26787-78-0, 34642-77-8, 61336-70-7; amoxicillin plus clavulanic acid, 74469-00-4, 79198-29-1; azithromycin, 83905-01-5, 117772-70-0, 121470-24-4; caffeine, 58-08-2; cefalexin, 15686-71-2, 23325-78-2; cefixime, 79350-37-1; cefuroxime, 55268-75-2, 56238-63-2; ciprofloxacin, 85721-33-1; clavulanic acid, 58001-4…	mobic; ponstan				Chambers H.F., General principles of antimicrobial therapy, Goodman & Gilman's the Pharmacological Basis of Therapeutics, (2006); Ramasamy A., A review of use of antibiotics in dentistry and recommendations for rational antibiotic usage by dentists, International Arabic Journal of Antimicrobial Agents, 4, 2, pp. 1-15, (2016); Lewis M.A.O., Why we must reduce dental prescription of antibiotics: Eu…			Journal of Global Pharma Technology						09758542				English	J. Global Pharma Technol.	Article	Final		Scopus	2-s2.0-85066730713
Moulin M.; Crowley D.C.; Xiong L.; Guthrie N.; Lewis E.D.	Moulin, Marc (57858001800); Crowley, David C. (57212543159); Xiong, Lora (57272037900); Guthrie, Najla (6701312427); Lewis, Erin D. (59095999500)	57858001800; 57212543159; 57272037900; 6701312427; 59095999500	Safety and Efficacy of AlphaWave®l-Theanine Supplementation for 28 Days in Healthy Adults with Moderate Stress: A Randomized, Double-Blind, Placebo-Controlled Trial	2024	Neurology and Therapy	13	4		1135	1153	18	0	10.1007/s40120-024-00624-7	https://www.scopus.com/inward/record.uri?eid=2-s2.0-85193217458&doi=10.1007%2fs40120-024-00624-7&partnerID=40&md5=8bb63a0e279f0991eb730f5583c162cd	KGK Science Inc., 275 Dundas Street, Tower A, Suite A1605, London, N6B 3L1, ON, Canada; Ethical Naturals, Inc., 2731 Fair Oaks Ave, Redwood City, 94063, CA, United States	Moulin M., KGK Science Inc., 275 Dundas Street, Tower A, Suite A1605, London, N6B 3L1, ON, Canada; Crowley D.C., KGK Science Inc., 275 Dundas Street, Tower A, Suite A1605, London, N6B 3L1, ON, Canada; Xiong L., Ethical Naturals, Inc., 2731 Fair Oaks Ave, Redwood City, 94063, CA, United States; Guthrie N., KGK Science Inc., 275 Dundas Street, Tower A, Suite A1605, London, N6B 3L1, ON, Canada; Lewi…	Background: Prolonged periods of stress may lead to negative health consequences. AlphaWave®l-Theanine was safe and efficacious during an acute stress challenge. However, double-blind, placebo-controlled clinical trials investigating the longer term effects of l-theanine supplementation on stress are warranted. Methods: Thirty healthy adults (18–65 years) with moderate stress were randomized to A…	Cognition; l-Theanine; Mental health; Mood; Stress	alphawave; theanine; actimetry; adult; Article; caffeine intake; clinical article; controlled study; Depression, Anxiety and Stress Scale-21; double blind procedure; female; good clinical practice; human; male; normal human; Perceived Stress Scale; physical activity; physiological stress; questionnaire; randomized controlled trial; Stroop test		theanine, 3081-61-6	alphawave		Ethical Naturals, Inc.	This research was funded by Ethical Naturals, Inc. The journal\u2019s Rapid Service Fee was funded by Ethical Naturals, Inc.	(2018); Sakato Y., The chemical constituents of tea; III. A new amide theanine, Nippon Nogeikagaku Kaishi, 23, pp. 262-267, (1949); Bryan J., Psychological effects of dietary components of tea: caffeine and l-theanine, Nutr Rev, 66, 2, pp. 82-90, (2008); Evans M., McDonald A.C., Xiong L., Crowley D.C., Guthrie N., A randomized, triple-blind, placebo-controlled, crossover study to investigate the …	E.D. Lewis; KGK Science Inc., London, 275 Dundas Street, Tower A, Suite A1605, N6B 3L1, Canada; email: elewis@kgkscience.com		Adis						21938253				English	Neurol. Ther.	Article	Final	All Open Access; Gold Open Access	Scopus	2-s2.0-85193217458
Marticorena F.M.; Carvalho A.; Oliveira L.F.D.E.; Dolan E.; Gualano B.; Swinton P.; Saunders B.	Marticorena, Felipe Miguel (57211125334); Carvalho, Arthur (7201881450); Oliveira, Luana Farias De (57191706368); Dolan, Eimear (57222817656); Gualano, Bruno (16506514000); Swinton, Paul (36786240800); Saunders, Bryan (57218590794)	57211125334; 7201881450; 57191706368; 57222817656; 16506514000; 36786240800; 57218590794	Nonplacebo Controls to Determine the Magnitude of Ergogenic Interventions: A Systematic Review and Meta-analysis	2021	Medicine and Science in Sports and Exercise	53	8		1766	1777	11	18	10.1249/MSS.0000000000002635	https://www.scopus.com/inward/record.uri?eid=2-s2.0-85109575586&doi=10.1249%2fMSS.0000000000002635&partnerID=40&md5=75e56eb70c179f8205dea848031f7f3c	Applied Physiology and Nutrition Research Group, School of Physical Education and Sport, Rheumatology Division, Faculdade de Medicina Fmusp, Universidade de Sao Paulo (University of São Paulo), São Paulo, Brazil; Food Research Center (FoRC), University of São Paulo, São Paulo, Brazil; School of Health Sciences, Robert Gordon University, Aberdeen, United Kingdom; Institute of Orthopaedics and Trau…	Marticorena F.M., Applied Physiology and Nutrition Research Group, School of Physical Education and Sport, Rheumatology Division, Faculdade de Medicina Fmusp, Universidade de Sao Paulo (University of São Paulo), São Paulo, Brazil; Carvalho A., Applied Physiology and Nutrition Research Group, School of Physical Education and Sport, Rheumatology Division, Faculdade de Medicina Fmusp, Universidade d…	Introduction Placebos are used as a control treatment that is meant to be indistinguishable from the active intervention. However, where substantive placebo effects may occur, studies that do not include a nonplacebo control arm may underestimate the overall effect of the intervention (active plus placebo components). This study aimed to determine the relative magnitude of the placebo effect asso…	BELIEF; EXERCISE; NUTRITION; PHYSIOLOGY; EXPECTATION; NEUROBIOLOGICAL	Bayes Theorem; Caffeine; Dietary Supplements; Exercise; Humans; Performance-Enhancing Substances; Placebo Effect; Placebos; Randomized Controlled Trials as Topic; Research Design; caffeine; performance enhancing substance; placebo; Bayes theorem; dietary supplement; exercise; human; meta analysis; methodology; placebo effect; randomized controlled trial (topic)		caffeine, 58-08-2; Caffeine, ; Performance-Enhancing Substances, ; Placebos,					Davis AJ, Hettinga F, Beedie C, You don't need to administer a placebo to elicit a placebo effect: social factors trigger neurobiological pathways to enhance sports performance, Eur J Sport Sci, 20, pp. 302-312, (2020); Hurst P, Schipof-Godart L, Szabo A, The placebo and nocebo effect on sports performance: a systematic review, Eur J Sport Sci, 20, pp. 279-292, (2020); Maughan RJ, Burke LM, Dvora…	B. Saunders; Applied Physiology and Nutrition Research Group, Rheumatology Division, Faculty of Medicine Fmusp, University of São Paulo, São Paulo, Av. Dr. Arnaldo, 455 - Cerqueira César, SP, CEP: 01246903, Brazil; email: drbryansaunders@outlook.com		Lippincott Williams and Wilkins						01959131		MSCSB	33587551	English	Med. Sci. Sports Exerc.	Review	Final	All Open Access; Green Open Access	Scopus	2-s2.0-85109575586
Viana B.F.; Trajano G.S.; Ugrinowitsch C.; Pires F.O.	Viana, Bruno Ferreira (55247593000); Trajano, Gabriel S. (26322900200); Ugrinowitsch, Carlos (6507689741); Pires, Flávio Oliveira (35115540200)	55247593000; 26322900200; 6507689741; 35115540200	Caffeine increases motor output entropy and performance in 4 km cycling time trial	2020	PLoS ONE	15	8 August	e0236592				4	10.1371/journal.pone.0236592	https://www.scopus.com/inward/record.uri?eid=2-s2.0-85089511440&doi=10.1371%2fjournal.pone.0236592&partnerID=40&md5=3dceb9d4e18c953e34e6f98f0c6b5bb5	Physical Education course, Augusto Motta University Center (UNISUAM), Rio de Janeiro, RJ, Brazil; Physical Education course, Estácio de Sá University (UNESA), Rio de Janeiro, RJ, Brazil; Exercise Psychophysiology Research Group, School of Arts, Sciences and Humanities, University of Sao Paulo, SP, Brazil; School of Exercise and Nutrition Sciences, Queensland University of Technology, Kelvin Grove…	Viana B.F., Physical Education course, Augusto Motta University Center (UNISUAM), Rio de Janeiro, RJ, Brazil, Physical Education course, Estácio de Sá University (UNESA), Rio de Janeiro, RJ, Brazil, Exercise Psychophysiology Research Group, School of Arts, Sciences and Humanities, University of Sao Paulo, SP, Brazil; Trajano G.S., School of Exercise and Nutrition Sciences, Queensland University o…	Caffeine improves cycling time trial performance through enhanced motor output and muscle recruitment. However, it is unknown if caffeine further increases power output entropy. To investigate the effects of caffeine effects on cycling time trial performance and motor output entropy (MOEn), nine cyclists (VO2MAX of 55 ± 6.1 mL·kg·-1min-1) performed a 4 km cycling time trial (TT4km) after caffeine…		Adult; Athletic Performance; Bicycling; Caffeine; Central Nervous System Stimulants; Entropy; Humans; Male; Physical Endurance; Placebo Effect; caffeine; placebo; caffeine; central stimulant agent; adult; Article; controlled study; correlation analysis; cycling; cyclist; exercise; fatigue; human; male; motor output entropy; motor performance; neuromuscular function; athletic performance; drug eff…		caffeine, 58-08-2; Caffeine, ; Central Nervous System Stimulants,			Fundação de Amparo à Pesquisa do Estado de São Paulo, FAPESP, (2016/16496-3); Conselho Nacional de Desenvolvimento Científico e Tecnológico, CNPq	This study is part of a project supported by the São Paulo Research Foundation (FAPESP #2016/16496-3). FOP received scholarships from CNPq-Brazil (#480702/2010-1) and FAPESP (#2010/01317-0). The funders had no role in study design, data collection and analysis, decision to publish, or preparation of the manuscript.	Lipsitz L. A., Goldberger A. L., Loss of; complexity; and aging: Potential applications of fractals and chaos theory to senescence, JAMA, 267, 13, pp. 1806-1809, (1992); Pincus S. M., Assessing Serial Irregularity and Its Implications for Health, Annals of the New York Academy of Sciences, 954, 1, pp. 245-267, (2001); Hogan M. J., O'Hora D., Kiefer M., Kubesch S., Kilmartin L., Collins P., Et al.…	F.O. Pires; Exercise Psychophysiology Research Group, School of Arts, Sciences and Humanities, University of Sao Paulo, SP, Brazil; email: piresfo@usp.br		Public Library of Science						19326203		POLNC	32790792	English	PLoS ONE	Article	Final	All Open Access; Gold Open Access; Green Open Access	Scopus	2-s2.0-85089511440
Fiorio M.	Fiorio, Mirta (6603838408)	6603838408	Modulation of the Motor System by Placebo and Nocebo Effects	2018	International Review of Neurobiology	139			297	319	22	12	10.1016/bs.irn.2018.07.012	https://www.scopus.com/inward/record.uri?eid=2-s2.0-85051017870&doi=10.1016%2fbs.irn.2018.07.012&partnerID=40&md5=7cbe6347ef6f86b4fcb1e66d9cce522d	Department of Neuroscience, Biomedicine and Movement Sciences, University of Verona, Verona, Italy	Fiorio M., Department of Neuroscience, Biomedicine and Movement Sciences, University of Verona, Verona, Italy	There is strong behavioral evidence that placebo and nocebo effects can influence aspects of motor performance like speed, force, and resistance to fatigue in athletes and non-athletes alike. These behavioral studies were essential for extending experimental investigation of the placebo and nocebo effects from the pain to the motor domain and to reveal how verbal suggestions and experiential lear…	Basal ganglia; Expectation; Fatigue; Force; Motor performance; Nocebo effect; Parkinson's disease; Placebo effect; Readiness potential; Transcranial magnetic stimulation	Brain; Evoked Potentials, Motor; Fatigue; Humans; Movement Disorders; Nocebo Effect; Placebos; caffeine; morphine; naloxone; placebo; amplitude modulation; anterior cingulate; athlete; basal ganglion; brain depth stimulation; cortical excitability; dopamine release; dopaminergic nerve cell; endurance; executive function; expectation; fatigue; firing rate; human; limbic system; motor control; moto…		caffeine, 58-08-2; morphine, 52-26-6, 57-27-2; naloxone, 357-08-4, 465-65-6; Placebos,					Ariel G., Saville W., Anabolic steroids: The physiological effects of placebos, Medicine and Science in Sports and Exercise, 4, pp. 124-126, (1972); Barbagallo G., Nistico R., Vescio B., Cerasa A., Olivadese G., Nigro S., Et al., The Placebo effect on resting tremor in Parkinson's disease: An electrophysiological study, Parkinsonism & Related Disorders, (2018); Beedie C.J., Coleman D.A., Foad A.J…	M. Fiorio; Department of Neuroscience, Biomedicine and Movement Sciences, University of Verona, Verona, Italy; email: mirta.fiorio@univr.it	Colloca L.	Academic Press Inc.						00747742	978-012815416-8		30146052	English	Int. Rev. Neurobiol.	Book chapter	Final		Scopus	2-s2.0-85051017870
Beedie C.J.; Foad A.J.	Beedie, Christopher J. (8918427500); Foad, Abigail J. (57045838800)	8918427500; 57045838800	The placebo effect in sports performance: A brief review	2009	Sports Medicine	39	4		313	329	16	204	10.2165/00007256-200939040-00004	https://www.scopus.com/inward/record.uri?eid=2-s2.0-63149094752&doi=10.2165%2f00007256-200939040-00004&partnerID=40&md5=203160441934067de8bde7a7821236ad	Canterbury Christ Church University, Canterbury, United Kingdom; Department of Sport Science, Tourism and Leisure, Canterbury Christ Church University, Canterbury, Kent, CT1 1QU, North Holmes Road, United Kingdom	Beedie C.J., Canterbury Christ Church University, Canterbury, United Kingdom, Department of Sport Science, Tourism and Leisure, Canterbury Christ Church University, Canterbury, Kent, CT1 1QU, North Holmes Road, United Kingdom; Foad A.J., Canterbury Christ Church University, Canterbury, United Kingdom	The placebo effect, with its central role in clinical trials, is acknowledged as a factor in sports medicine, although until recently little has been known about the likely magnitude and extent of the effect in any specific research setting. Even less is known about the prevalence of the effect in competitive sport. The present paper reviews 12 intervention studies in sports performance. All exam…		Bicycling; Biomedical Research; Caffeine; Central Nervous System Stimulants; Female; Forecasting; Humans; Male; Personality; Physical Endurance; Placebo Effect; Prevalence; Randomized Controlled Trials as Topic; Sports; Sports Medicine; Track and Field; Weight Lifting; anabolic agent; bicarbonate; caffeine; carbohydrate; creatine; metandienone; morphine; naloxone; oxygen; placebo; athletic perfor…		bicarbonate, 144-55-8, 71-52-3; caffeine, 58-08-2; creatine, 57-00-1; metandienone, 72-63-9; morphine, 52-26-6, 57-27-2; naloxone, 357-08-4, 465-65-6; oxygen, 7782-44-7; Caffeine, 58-08-2; Central Nervous System Stimulants,					Di Blasi Z., The placebo effect: The crack in the biomedical box, Psychologist, 16, PART 2, pp. 72-75, (2003); Ogden J., Health psychology, (2004); Taylor S.E., Health psychology, (2003); Ader R., Cohen N., Psychoneuroimmunology: Conditioning and stress, Annu Rev Psychol, 44, pp. 53-55, (1993); de la Fuente-Fernandez R., Phillips A.G., Zamburlini M., Et al., Dopamine release in human ventral stri…	C. J. Beedie; Department of Sport Science, Tourism and Leisure, Canterbury Christ Church University, Canterbury, Kent, CT1 1QU, North Holmes Road, United Kingdom; email: christopher.beedie@canterbury.ac.uk								01121642		SPMEE	19317519	English	Sports Med.	Short survey	Final		Scopus	2-s2.0-63149094752
Delang N.; Irwin C.; Cox G.R.; McCartney D.; Desbrow B.	Delang, Nathan (57220118272); Irwin, Christopher (36992141800); Cox, Gregory R (7402494141); McCartney, Danielle (57191261875); Desbrow, Ben (14828559900)	57220118272; 36992141800; 7402494141; 57191261875; 14828559900	Belief in caffeine's ergogenic effect on cognitive function and endurance performance: A sham dose-response study	2021	Human Psychopharmacology	36	5	e2792				0	10.1002/hup.2792	https://www.scopus.com/inward/record.uri?eid=2-s2.0-85105005841&doi=10.1002%2fhup.2792&partnerID=40&md5=11967396ac4c6770162a35163726a464	School of Allied Health Sciences, Griffith University, Gold Coast, QLD, Australia; The Hopkins Centre, Menzies Health Institute Queensland, Griffith University, Gold Coast, QLD, Australia; Faculty of Health Sciences and Medicine, Bond University, Gold Coast, QLD, Australia	Delang N., School of Allied Health Sciences, Griffith University, Gold Coast, QLD, Australia; Irwin C., School of Allied Health Sciences, Griffith University, Gold Coast, QLD, Australia, The Hopkins Centre, Menzies Health Institute Queensland, Griffith University, Gold Coast, QLD, Australia; Cox G.R., Faculty of Health Sciences and Medicine, Bond University, Gold Coast, QLD, Australia; McCartney …	This study aimed to determine if belief in caffeine's ergogenic potential influences choice reaction time (CRT) and/or running performance. Twenty-nine healthy individuals (23.7 ± 5 years, 16 males) completed two trials (one week apart). Before the trials, participants indicated their “belief” in caffeine's ergogenic effects and previous “experience” using caffeine for performance. On arrival, pa…	placebo; reaction time; running; supplement	Caffeine; Cognition; Humans; Male; Performance-Enhancing Substances; caffeine; placebo; caffeine; performance enhancing substance; adult; Article; choice reaction time; clinical article; cognition; dose response; drug megadose; endurance training; female; health belief; human; ingestion; LD50; low drug dose; male; microcapsule; normal human; personal experience; physical performance; placebo effe…		caffeine, 58-08-2; Caffeine, ; Performance-Enhancing Substances,					Anderson D.E., German R.E., Harrison M.E., Bourassa K.N., Taylor C.E., Real and perceived effects of caffeine on sprint cycling in experienced cyclists, The Journal of Strength & Conditioning Research, 34, 4, pp. 929-933, (2020); Armstrong L.E., Maresh C.M., Castellani J.W., Bergeron M.F., Kenefick R.W., LaGasse K.E., Riebe D., Urinary indices of hydration status, International Journal of Sport N…	N. Delang; School of Allied Health Sciences, Griffith University, Gold Coast, Australia; email: nathandelang@gmail.com		John Wiley and Sons Ltd						08856222		HUPSE	33939237	English	Hum. Psychopharmacol.	Article	Final	All Open Access; Green Open Access	Scopus	2-s2.0-85105005841
Grollman A.P.; Marcus D.M.	Grollman, Arthur P (57207611604); Marcus, Donald M (7201798247)	57207611604; 7201798247	Global hazards of herbal remedies: Lessons from Aristolochia: The lesson from the health hazards of Aristolochia should lead to more research into the safety and efficacy of medicinal plants	2016	EMBO Reports	17	5		619	625	6	41	10.15252/embr.201642375	https://www.scopus.com/inward/record.uri?eid=2-s2.0-84964306926&doi=10.15252%2fembr.201642375&partnerID=40&md5=3d021ddd7bb911811df7d59c0654c50a	Stony Brook University, Stony Brook, NY, United States; Baylor College of Medicine, Houston, TX, United States	Grollman A.P., Stony Brook University, Stony Brook, NY, United States; Marcus D.M., Baylor College of Medicine, Houston, TX, United States	[No abstract available]		Animals; Aristolochia; Biomedical Research; Carcinogens; Dietary Supplements; Epidemiologic Studies; Global Health; History, 19th Century; History, 20th Century; History, Ancient; Humans; Kidney; Medicine, Ayurvedic; Neoplasms; Phytotherapy; Plants, Medicinal; Renal Insufficiency, Chronic; Urologic Neoplasms; Aristolochia fangchi extract; aristolochic acid; aristololactam; artemisinin; caffeine; …		aristolochic acid, 313-67-7; aristololactam, 13395-02-3; artemisinin, 63968-64-9; caffeine, 58-08-2; creatinine, 19230-81-0, 60-27-5; oxedrine, 94-07-5; Carcinogens,					Nortier J.L., Martinez M.C., Schmeiser H.H., Arlt V.M., Bieler C.A., Petein M., Depierreux M.F., De Pauw L., Abramowicz D., Vereerstraeten P., Et al., Urothelial carcinoma associated with the use of a Chinese herb (Aristolochia fangchi), N Engl J Med, 342, pp. 1686-1692, (2000); Grollman A.P., Shibutani S., Moriya M., Miller F., Wu L., Moll U., Suzuki N., Fernandes A., Rosenquist T., Medverec Z.,…	A.P. Grollman; Stony Brook University, Stony Brook, United States; email: arthur.grollman@stonybrook.edu		Wiley-VCH Verlag						1469221X		ERMEA	27113747	English	EMBO Rep.	Article	Final	All Open Access; Green Open Access	Scopus	2-s2.0-84964306926
Malani A.; Houser D.	Malani, Anup (7801326356); Houser, Daniel (7007130840)	7801326356; 7007130840	Expectations mediate objective physiological placebo effects	2008	Advances in Health Economics and Health Services Research	20			311	327	16	10	10.1016/S0731-2199(08)20013-0	https://www.scopus.com/inward/record.uri?eid=2-s2.0-56849125769&doi=10.1016%2fS0731-2199%2808%2920013-0&partnerID=40&md5=5e82d752b5b7ede4f4175df88897c530			Purpose - A placebo effect is a (positive) change in health outcomes that is due to a (positive) change in beliefs about the value of a treatment. Placebo effects might be "behavioral," in the sense that revised beliefs lead to behavioral changes or new actions that in turn yield changes in health outcomes. Placebo effects might also include a "physiological" component, which refers broadly to no…		Adolescent; Adult; Blood Pressure; Caffeine; Central Nervous System Stimulants; Cross-Over Studies; Female; Health Knowledge, Attitudes, Practice; Heart Rate; Humans; Male; Models, Neurological; Placebo Effect; Young Adult; caffeine; central stimulant agent; adolescent; adult; attitude to health; biological model; blood pressure; crossover procedure; drug effect; female; heart rate; human; male; …		caffeine, 58-08-2; Caffeine, 58-08-2; Central Nervous System Stimulants,					Ader R., The placebo effect as a conditioned response, Experimental foundations of behavioral medicine: Conditioning approaches, (1988); Baker S.L., Kirsch I., Cognitive mediators of pain perception and tolerance, Journal of Personality and Social Psychology, 61, 3, pp. 504-510, (1991); Beauregard M., Mind does really matter: Evidence from neuroimaging studies of emotional self-regulation, psycho…									07312199	978-184855304-0		19552314	English	Adv. Health Econ. Health Serv. Res.	Review	Final		Scopus	2-s2.0-56849125769
Filip-Stachnik A.; Krzysztofik M.; Kaszuba M.; Leońska-Duniec A.; Czarny W.; Coso J.D.; Wilk M.	Filip-Stachnik, Aleksandra (57928973700); Krzysztofik, Michal (57202588806); Kaszuba, Magdalena (57220812051); Leońska-Duniec, Agata (36613377900); Czarny, Wojciech (6507639229); Coso, Juan Del (57316225300); Wilk, Michal (56118442900)	57928973700; 57202588806; 57220812051; 36613377900; 6507639229; 57316225300; 56118442900	Placebo effect of caffeine on maximal strength and strength endurance in healthy recreationally trained women habituated to caffeine	2020	Nutrients	12	12	3813	1	9	8	9	10.3390/nu12123813	https://www.scopus.com/inward/record.uri?eid=2-s2.0-85097685988&doi=10.3390%2fnu12123813&partnerID=40&md5=6dc3eb0bc89a937a905665af7e12df47	Institute of Sport Sciences, The Jerzy Kukuczka Academy of Physical Education in Katowice, Katowice, 40-065, Poland; Faculty of Physical Education, Gdansk University of Physical Education and Sport, Gdansk, 80-336, Poland; College of Medical Sciences, Institute of Physical Culture Studies, University of Rzeszow, Rzeszow, 35-959, Poland; Centre for Sport Studies, Rey Juan Carlos University, Fuenla…	Filip-Stachnik A., Institute of Sport Sciences, The Jerzy Kukuczka Academy of Physical Education in Katowice, Katowice, 40-065, Poland; Krzysztofik M., Institute of Sport Sciences, The Jerzy Kukuczka Academy of Physical Education in Katowice, Katowice, 40-065, Poland; Kaszuba M., Institute of Sport Sciences, The Jerzy Kukuczka Academy of Physical Education in Katowice, Katowice, 40-065, Poland; L…	Background: By using deceptive experimental designs, several investigations have observed that trained individuals may increase their performance when told they were given caffeine, when in fact they received a placebo (i.e., the placebo effect of caffeine). However, most of these investigations on the placebo effect of caffeine used individuals with low caffeine consumption or did not report hab…	Belief effects; Ergogenic aids; Muscle performance; Psychological advantages; Resistance exercise	Adult; Caffeine; Central Nervous System Stimulants; Cross-Over Studies; Female; Humans; Muscle Strength; Physical Endurance; Placebo Effect; Young Adult; caffeine; placebo; caffeine; central stimulant agent; adult; Article; caffeine intake; controlled study; crossover procedure; endurance; exercise test; female; habituation; human; human experiment; muscle function; muscle strength; normal human;…		caffeine, 58-08-2; Caffeine, ; Central Nervous System Stimulants,			Jerzy Kukuczka Academy of Physical Education in Katowice	Funding: The study was supported and funded by the statutory research of the Jerzy Kukuczka Academy of Physical Education in Katowice, Poland.	Burke L.M., Caffeine and sports performance, Appl. Physiol. Nutr. Metab, 33, pp. 1319-1334, (2008); Del Coso J., Munoz G., Munoz-Guerra J., Prevalence of caffeine use in elite athletes following its removal from the World Anti-Doping Agency list of banned substances, Appl. Physiol. Nutr. Metab, 36, pp. 555-561, (2011); Aguilar-Navarro M., Munoz G., Salinero J., Munoz-Guerra J., Fernandez-Alvarez …	M. Wilk; Institute of Sport Sciences, The Jerzy Kukuczka Academy of Physical Education in Katowice, Katowice, 40-065, Poland; email: m.wilk@awf.katowice.pl		MDPI AG						20726643			33322129	English	Nutrients	Article	Final	All Open Access; Gold Open Access	Scopus	2-s2.0-85097685988
Darragh M.; Booth R.J.; Consedine N.S.	Darragh, Margot (55561241600); Booth, Roger J. (7202615403); Consedine, Nathan S. (6603374365)	55561241600; 7202615403; 6603374365	Investigating the 'placebo personality' outside the pain paradigm	2014	Journal of Psychosomatic Research	76	5		414	421	7	27	10.1016/j.jpsychores.2014.02.011	https://www.scopus.com/inward/record.uri?eid=2-s2.0-84898816387&doi=10.1016%2fj.jpsychores.2014.02.011&partnerID=40&md5=868a000433cf63d811b992594bf37ac2	Department of Psychological Medicine, University of Auckland, New Zealand	Darragh M., Department of Psychological Medicine, University of Auckland, New Zealand; Booth R.J., Department of Psychological Medicine, University of Auckland, New Zealand; Consedine N.S., Department of Psychological Medicine, University of Auckland, New Zealand	Aim: To identify personality traits related to placebo responding outside the context of pain. Methods: Sixty three healthy volunteers completed the study. Personality traits were measured online one week prior to a laboratory session in which two psychosocial stress tests were administered. Prior to the second test, the placebo group received an intranasal spray of 'serotonin' (placebo) with the…	Heart rate; Personality; Placebo effect; Placebo responder; Stress recovery	Adult; Affect; Female; Humans; Male; Middle Aged; Perception; Personality; Placebo Effect; Heart rate; Personality; Placebo effect; Placebo responder; Stress recovery; caffeine; serotonin; absorption; adult; alcohol consumption; analgesic activity; article; controlled study; distress syndrome; drive; empathy; extraversion; fantasy; female; health behavior; heart rate variability; human; human exp…		caffeine, 58-08-2; serotonin, 50-67-9					Benedetti F., Placebo effects: understanding the mechanisms in health and disease [electronic resource]; Kaptchuk T.J., Kelley J.M., Deykin A., Wayne P.M., Lasagna L.C., Epstein I.O., Et al., Do "placebo responders" exist?, Contemp Clin Trials, 29, pp. 587-595, (2008); Geers A.L., Handley I.M., McLarney A.R., Discerning the role of optimism in persuasion: the valence-enhancement hypothesis, J Per…	M. Darragh; University of Auckland, Department of Psychological Medicine, Faculty of Medical and Health Sciences, Auckland 1142, Private Bag 92019, Auckland Mail Centre, New Zealand; email: m.darragh@auckland.ac.nz		Elsevier Inc.						00223999		JPCRA	24745784	English	J. Psychosom. Res.	Article	Final		Scopus	2-s2.0-84898816387
Gutiérrez-Hellín J.; Ruiz-Moreno C.; Aguilar-Navarro M.; Muñoz A.; Varillas-Delgado D.; Amaro-Gahete F.J.; Roberts J.D.; Del Coso J.	Gutiérrez-Hellín, Jorge (57041283100); Ruiz-Moreno, Carlos (57205530725); Aguilar-Navarro, Millán (57205098684); Muñoz, Alejandro (56016650000); Varillas-Delgado, David (57196480926); Amaro-Gahete, Francisco J. (56957180700); Roberts, Justin D. (55483054300); Del Coso, Juan (14053970400)	57041283100; 57205530725; 57205098684; 56016650000; 57196480926; 56957180700; 55483054300; 14053970400	Placebo effect of caffeine on substrate oxidation during exercise	2021	Nutrients	13	3	782	1	12	11	6	10.3390/nu13030782	https://www.scopus.com/inward/record.uri?eid=2-s2.0-85101716753&doi=10.3390%2fnu13030782&partnerID=40&md5=92a3b6f6a181ceaa6deff400be544674	Exercise and Sport Science, Faculty of Health Sciences, Universidad Francisco de Vitoria, Pozuelo, 28223, Spain; Exercise Physiology Laboratory, Camilo José Cela University, Villanueva de la Cañada, 28692, Spain; Faculty of Medicine, Universidad Francisco de Vitoria, Pozuelo, 28223, Spain; Department of Medical Physiology, Faculty of Medicine, University of Granada, 18, Granada, Spain; Cambridge …	Gutiérrez-Hellín J., Exercise and Sport Science, Faculty of Health Sciences, Universidad Francisco de Vitoria, Pozuelo, 28223, Spain; Ruiz-Moreno C., Exercise Physiology Laboratory, Camilo José Cela University, Villanueva de la Cañada, 28692, Spain; Aguilar-Navarro M., Exercise and Sport Science, Faculty of Health Sciences, Universidad Francisco de Vitoria, Pozuelo, 28223, Spain; Muñoz A., Exerci…	By using deceptive experiments in which participants are informed that they received caffeine when, in fact, they received an inert substance (i.e., placebo), several investigations have demonstrated that exercise performance can be enhanced to a similar degree as a known caffeine dose. This ‘placebo effect’ phenomenon may be part of the mechanisms explaining caffeine’s ergogenicity in exercise. …	Carbohydrate; Dietary supplement; Ergogenic aid; Psychological advantage	Adipose Tissue; Adult; Caffeine; Cross-Over Studies; Double-Blind Method; Energy Metabolism; Exercise; Humans; Male; Oxidation-Reduction; Oxidative Stress; Young Adult; caffeine; cellulose; placebo; caffeine; adult; Article; blood pressure; body fat; caffeine intake; controlled study; crossover procedure; dietary supplement; double blind procedure; energy expenditure; exercise test; expectancy; h…		caffeine, 58-08-2; cellulose, 61991-22-8, 68073-05-2, 9004-34-6; Caffeine,	Ergoselect 4, Ergoline, Germany; Ergostik; MASTER-S28M; Tanita InnerScan Dual, Tanita, Japan	Ergoline, Germany; Tanita, Japan	Universidad Francisco de Vitoria, UFV, (UFV-18/2020)	This research was funded by Francisco de Vitoria University, grant number UFV-18/2020.	Baltazar-Martins J.G., Brito De Souza D., Aguilar M., Grgic J., Del Coso J., Infographic. The road to the ergogenic effect of caffeine on exercise performance, Br. J. Sports Med, 54, pp. 618-619, (2019); Salinero J.J., Lara B., Del Coso J., Effects of acute ingestion of caffeine on team sports performance: A systematic review and meta-analysis, Res. Sport. Med, 27, pp. 238-256, (2019); Grgic J., …	J. Del Coso; Centre for Sport Studies, Rey Juan Carlos University, Fuenlabrada, 28943, Spain; email: juan.delcoso@urjc.es		MDPI AG						20726643			33673567	English	Nutrients	Article	Final	All Open Access; Gold Open Access; Green Open Access	Scopus	2-s2.0-85101716753
Schneiker K.T.; Bishop D.; Dawson B.; Hackett L.P.	Schneiker, Knut Thomas (12772311900); Bishop, David (7401913619); Dawson, Brian (35547263400); Hackett, Laurence Peter (57215442575)	12772311900; 7401913619; 35547263400; 57215442575	Effects of caffeine on prolonged intermittent-sprint ability in team-sport athletes	2006	Medicine and Science in Sports and Exercise	38	3		578	585	7	157	10.1249/01.mss.0000188449.18968.62	https://www.scopus.com/inward/record.uri?eid=2-s2.0-33644837349&doi=10.1249%2f01.mss.0000188449.18968.62&partnerID=40&md5=7e2bfb510263bb07f2d4a008480899df	School of Human Movement and Exercise Science, University of Western Australia, Crawley, WA 6009, Australia; Clinical Pharmacology and Toxicology, Western Australian Centre for Pathology and Medical Research, Nedlands, WA, Australia	Schneiker K.T., School of Human Movement and Exercise Science, University of Western Australia, Crawley, WA 6009, Australia; Bishop D., School of Human Movement and Exercise Science, University of Western Australia, Crawley, WA 6009, Australia; Dawson B., School of Human Movement and Exercise Science, University of Western Australia, Crawley, WA 6009, Australia; Hackett L.P., Clinical Pharmacolog…	Purpose: Caffeine can be a powerful ergogenic aid for the performance of prolonged, submaximal exercise. Little evidence, however, supports an ergogenic effect of caffeine on intermittent-sprint performance. Hence, this study was conducted to examine the effects of acute caffeine ingestion on prolonged intermittent-sprint performance. Methods: Using a double-blind, placebo-controlled design, 10 m…	Ergogenic AIDS; Intermittent high-intensity exercise; Repeated-sprint ability; Team sport	Adolescent; Adult; Caffeine; Double-Blind Method; Exercise; Exercise Test; Humans; Male; Oxygen Consumption; Placebo Effect; Running; Sports; Task Performance and Analysis; Western Australia; caffeine; placebo; adult; article; athlete; Australia; bicycle ergometer; controlled study; exercise intensity; human; human experiment; male; normal human; performance; running; scoring system; team sport; …		caffeine, 30388-07-9, 58-08-2; Caffeine, 58-08-2					Anselme F., Collomp K., Mercier B., Ahmaiedi S., Prefaut C., Caffeine increases maximal anaerobic power and blood lactate concentration, Eur. J. Appl. Physiol. Occup. Physiol., 65, pp. 188-191, (1992); Bell D.G., McLellan T.M., Exercise endurance 1, 3, and 6 h after caffeine ingestion in caffeine users and nonusers, J. Appl. Physiol., 93, pp. 1227-1234, (2002); Bishop D., Lawrence S., Spencer M.,…	K.T. Schneiker; School of Human Movement and Exercise Science, University of Western Australia, Crawley, WA 6009, Australia; email: kts@graduate.uwa.edu.au								01959131		MSCSB	16540848	English	Med. Sci. Sports Exerc.	Article	Final	All Open Access; Bronze Open Access	Scopus	2-s2.0-33644837349
Cressey D.	Cressey, Daniel (26021813900)	26021813900	Acupuncture for mice	2010	Nature	465	7298		538			16	10.1038/465538a	https://www.scopus.com/inward/record.uri?eid=2-s2.0-77953179360&doi=10.1038%2f465538a&partnerID=40&md5=8f1268c8fbef40664fe70f68fa48f0e2			[No abstract available]		Acupuncture Therapy; Adenosine; Animals; Caffeine; Humans; Mice; Models, Animal; Pain; Pentostatin; Placebo Effect; Receptors, Purinergic P1; adenosine; endorphin; neurotransmitter; acupuncture; headache; medical research; nonhuman; note; pain; priority journal		adenosine, 58-61-7; endorphin, 60118-07-2; Adenosine, 58-61-7; Caffeine, 58-08-2; Pentostatin, 53910-25-1; Receptors, Purinergic P1,					Ernst, E. J. Pain Symptom Manage., 3, 7, pp. 709-714, (2009); Goldman N., Et al., Nature Neurosci., (2010); Clement-Jones V., Et al., Lancet, 316, pp. 946-949, (1980); Bing Z., Et al., Pain, 4, 7, pp. 71-77, (1991)									14764687		NATUA	20520683	English	Nature	Note	Final	All Open Access; Bronze Open Access	Scopus	2-s2.0-77953179360
Goligher E.C.; Del Sorbo L.; Cheung A.M.; Alibhai S.M.H.; Liao L.; Easson A.; Halpern J.; Ely E.W.; Sulmasy D.P.; Hwang S.W.	Goligher, Ewan C. (36966955300); Del Sorbo, Lorenzo (6602234840); Cheung, Angela M. (7401806456); Alibhai, Shabbir M. H. (7005433268); Liao, Lester (57190575586); Easson, Alexandra (35497595300); Halpern, Janice (9276060300); Ely, E. Wesley (7005852614); Sulmasy, Daniel P. (7006081964); Hwang, Stephen W. (57384655500)	36966955300; 6602234840; 7401806456; 7005433268; 57190575586; 35497595300; 9276060300; 7005852614; 7006081964; 57384655500	Why conscientious objection merits respect	2016	CMAJ	188	11		822	823	1	3	10.1503/cmaj.1150113	https://www.scopus.com/inward/record.uri?eid=2-s2.0-84981156752&doi=10.1503%2fcmaj.1150113&partnerID=40&md5=4325e1fb7c1eedacec6309256c812107	Interdepartmental Division of Critical Care Medicine, University of Toronto, Toronto, ON, Canada; Department of Medicine, University Health Network, Toronto, ON, Canada; Department of Pediatrics, University of Alberta, Edmonton, AB, Canada; Department of Surgery, Mount Sinai Hospital, Toronto, ON, Canada; Department of Psychiatry, University of Toronto, Toronto, ON, Canada; Division of Allergy, P…	Goligher E.C., Interdepartmental Division of Critical Care Medicine, University of Toronto, Toronto, ON, Canada; Del Sorbo L., Interdepartmental Division of Critical Care Medicine, University of Toronto, Toronto, ON, Canada; Cheung A.M., Department of Medicine, University Health Network, Toronto, ON, Canada; Alibhai S.M.H., Department of Medicine, University Health Network, Toronto, ON, Canada; L…	[No abstract available]		Human Rights; Humans; Refusal to Treat; caffeine; cannabis; cholecystokinin receptor blocking agent; dronabinol; analgesia; eyelid reflex; human; Letter; medical research; odor; placebo effect; smoking; standardization; taste; human rights; patient abandonment		caffeine, 58-08-2; cannabis, 8001-45-4, 8063-14-7; dronabinol, 7663-50-5					Fletcher J., Right to die in Canada: Respecting the wishes of physician conscientious objectors, CMAJ, 187, (2015); Downar J., Warner M., Sibbald R., Mandate to obtain consent for withholding nonbeneficial cardiopulmonary resuscitation is misguided, CMAJ, 188, pp. 245-246, (2016); Schuklenk U., Van Delden J.J., Downie J., Et al., Endof-life decision-making in Canada: The report by the Royal Socie…			Canadian Medical Association						08203946		CMAJA	27503992	English	CMAJ	Letter	Final	All Open Access; Gold Open Access	Scopus	2-s2.0-84981156752
Denson T.F.; Jacobson M.; Von Hippel W.; Kemp R.I.; Mak T.	Denson, Thomas F. (6603311633); Jacobson, Mandi (55312677300); Von Hippel, William (6603946209); Kemp, Richard I. (7201632549); Mak, Tinnie (55312460900)	6603311633; 55312677300; 6603946209; 7201632549; 55312460900	Caffeine expectancies but not caffeine reduce depletion-induced aggression	2012	Psychology of Addictive Behaviors	26	1		140	144	4	12	10.1037/a0024725	https://www.scopus.com/inward/record.uri?eid=2-s2.0-84862186472&doi=10.1037%2fa0024725&partnerID=40&md5=9cff75d2a05c90f1c9cadfb7493c8819	University of New South Wales, School of Psychology, Sydney, NSW 2052, Australia; School of Psychology, University of Queensland, St. Lucia, Australia	Denson T.F., University of New South Wales, School of Psychology, Sydney, NSW 2052, Australia; Jacobson M., University of New South Wales, School of Psychology, Sydney, NSW 2052, Australia; Von Hippel W., School of Psychology, University of Queensland, St. Lucia, Australia; Kemp R.I., University of New South Wales, School of Psychology, Sydney, NSW 2052, Australia; Mak T., University of New South…	Caffeine is the most widely consumed central nervous system stimulant in the world, yet little is known about its effects on aggressive behavior. Individuals often consume caffeine to increase energy and ward off mental depletion. Because mental depletion increases aggression when people are provoked, caffeine might reduce aggression by ameliorating the negative effects of depletion. In 2 experim…	aggression; caffeine; depletion; expectancies; placebo effect	Adult; Aggression; Caffeine; Central Nervous System Stimulants; Female; Humans; Male; Psychomotor Performance; caffeine; caffeine; central stimulant agent; affect; aggression; article; controlled study; energy; executive function; expectation; female; human; human experiment; male; mental performance; motivation; placebo effect; randomized controlled trial; self control; white noise; adult; clini…		caffeine, 58-08-2; Caffeine, 58-08-2; Central Nervous System Stimulants,					Alabsi M., Lovallo W.R., Caffeines effects on the human stress axis, Coffee, Tea, Chocolate, and the Brain, pp. 113-131, (2004); Anderson C.A., Bushman B.J., External validity of "trivial" experiments: The case of laboratory aggression, Review of General Psychology, 1, pp. 19-41, (1997); Baumeister R.F., Vohs K.D., Tice D.M., The strength model of self-control, Current Directions in Psychological…	T.F. Denson; University of New South Wales, School of Psychology, Sydney, NSW 2052, Australia; email: t.denson@unsw.edu.au								19391501		PABEE	21766974	English	Psychol. Addict. Behav.	Article	Final		Scopus	2-s2.0-84862186472
Langston C.	Langston, Christopher (57225746420)	57225746420	The ethics of prescribing low- to no-efficacy stimulants	2022	Multiple Sclerosis and Related Disorders	57		103386				0	10.1016/j.msard.2021.103386	https://www.scopus.com/inward/record.uri?eid=2-s2.0-85124292458&doi=10.1016%2fj.msard.2021.103386&partnerID=40&md5=20b7ef2173a75a680343148cb3fdeecf	Madlyn Borelli MS Center, 160 N Midland Avenue, Nyack, 10960, NY, United States; Department of Neurology, Albert Einstein College of Medicine	Langston C., Madlyn Borelli MS Center, 160 N Midland Avenue, Nyack, 10960, NY, United States, Department of Neurology, Albert Einstein College of Medicine	[No abstract available]	Addiction; Ethics; Placebo effect; Stimulant	Attention Deficit Disorder with Hyperactivity; Central Nervous System Stimulants; Humans; amantadine; caffeine; central stimulant agent; cocaine; methylphenidate; modafinil; placebo; vitamin B complex; central stimulant agent; appetite; dehydration; diuresis; drug abuse; drug dependence; drug safety; excessive daytime sleepiness; fatigue; government regulation; human; insomnia; Letter; lifestyle …		amantadine, 665-66-7, 768-94-5; caffeine, 58-08-2; cocaine, 50-36-2, 53-21-4, 5937-29-1; methylphenidate, 113-45-1, 298-59-9; modafinil, 68693-11-8; Central Nervous System Stimulants,					Araujo R., Aranda-Martinez J.D., Aranda-Abreu G.E., Amantadine Treatment for People with Covid-19, Arch. Med. Res., 51, 7, (2020); Bitafaran S., Harirchian M.H., Et al., Dietary Intake of Nutrients and Its Correlation with Fatigue in Multiple Sclerosis Patients, Iran J. Neurol., 13, 1, pp. 28-32, (2014); Bourdette D., Are Drugs for Multiple Sclerosis Fatigue just Placebos?, Lancet Neurol., 1, pp.…	C. Langston; Neurology, Albert Einstein College of Medicine, MS Clinic at the Montefiore Headach, Bronx, 1250 Waters Place, Tower 2 Floor 8, 10461, United States; email: clangston@montefiore.org		Elsevier B.V.						22110348			35158436	English	Mult. Scler. Relat. Disord.	Letter	Final		Scopus	2-s2.0-85124292458
Looby A.; Piccorelli A.V.; Zimmerman L.; Falco C.; Livingston N.R.; Akin C.; Benton S.; Juliano L.M.	Looby, Alison (15925399300); Piccorelli, Annalisa V. (57201483963); Zimmerman, Lauren (56702060300); Falco, Caitlin (57222006845); Livingston, Nicholas R. (57216964632); Akin, Cody (58609467600); Benton, Samuel (58609639000); Juliano, Laura M. (7006527132)	15925399300; 57201483963; 56702060300; 57222006845; 57216964632; 58609467600; 58609639000; 7006527132	Expectancy for Adderall influences subjective mood and drug effects regardless of concurrent caffeine ingestion: A randomized controlled trial	2024	Psychopharmacology	241	1		109	118	9	0	10.1007/s00213-023-06467-8	https://www.scopus.com/inward/record.uri?eid=2-s2.0-85171740846&doi=10.1007%2fs00213-023-06467-8&partnerID=40&md5=047a7784ede508360e1fc44efa31598d	Department of Psychology, University of Wyoming, 1000 E. University Ave, Department 3415, Laramie, 82071, WY, United States; Kaiser Permanente Washington Health Research Institute, Biostatistics Division, 1730 Minor Avenue, Ste 1600, Seattle, 98101, WA, United States; Department of Psychology, American University, 4400 Massachusetts Avenue NW, Washington, 20016, DC, United States	Looby A., Department of Psychology, University of Wyoming, 1000 E. University Ave, Department 3415, Laramie, 82071, WY, United States; Piccorelli A.V., Kaiser Permanente Washington Health Research Institute, Biostatistics Division, 1730 Minor Avenue, Ste 1600, Seattle, 98101, WA, United States; Zimmerman L., Department of Psychology, University of Wyoming, 1000 E. University Ave, Department 3415,…	Rationale: Nonmedical prescription stimulant use (NPS; use without a prescription or in ways other than prescribed) is common among college students. Despite the potential for negative consequences, students continue engaging in NPS for cognitive enhancement purposes, which may be maintained by expectancy and placebo effects. Objectives: This study examined if a placebo administered under the gui…	Caffeine; Cognition; College students; Expectancy; Placebo effects; Prescription stimulants	Amphetamine; Caffeine; Central Nervous System Stimulants; Eating; Humans; amphetamine plus dexamphetamine; caffeine; amphetamine; amphetamine plus dexamphetamine; caffeine; central stimulant agent; adult; age; Article; caffeine intake; college student; continuous performance test; controlled study; Delis-Kaplan executive function system; expectation; female; gender; high risk population; human; h…		caffeine, 58-08-2; amphetamine, 1200-47-1, 139-10-6, 156-34-3, 2706-50-5, 300-62-9, 51-62-7, 60-13-9, 60-15-1; Adderall, ; Amphetamine, ; Caffeine, ; Central Nervous System Stimulants,			National Institute of General Medical Sciences, NIGMS, (2P20GM103432); National Institute of General Medical Sciences, NIGMS	This work was supported by an Institutional Development Award (IDeA) by the National Institute of General Medical Sciences (2P20GM103432).	Arria A.M., DuPont R.L., Nonmedical prescription stimulant use among college students: why we need to do something and what we need to do, J Addict Dis, 29, pp. 417-426, (2010); Arria A.M., O'Grady K.E., Caldeira K.M., Vincent K.B., Wish E.D., Nonmedical use of prescription stimulants and analgesics: associations with social and academic behaviors among college students, J Drug Issues, 38, pp. 10…	A. Looby; Department of Psychology, University of Wyoming, Laramie, 1000 E. University Ave, Department 3415, 82071, United States; email: alooby@uwyo.edu		Springer Science and Business Media Deutschland GmbH						00333158		PSCHD	37740001	English	Psychopharmacology	Article	Final		Scopus	2-s2.0-85171740846
Shabir A.; Hooton A.; Tallis J.; Higgins M.F.	Shabir, Akbar (57188646581); Hooton, Andy (57204273117); Tallis, Jason (49862384800); Higgins, Matthew F. (55503512200)	57188646581; 57204273117; 49862384800; 55503512200	The influence of caffeine expectancies on sport, exercise, and cognitive performance	2018	Nutrients	10	10	1528				55	10.3390/nu10101528	https://www.scopus.com/inward/record.uri?eid=2-s2.0-85055072704&doi=10.3390%2fnu10101528&partnerID=40&md5=6584c64262667bb26662ff9af9726d10	Sport, Outdoor and Exercise Science, University of Derby, Kedleston Campus Kedleston Road, Derby, DE22 1GB, United Kingdom; Centre for Applied Biological and Exercise Sciences, Coventry University, Priory Street, Coventry, CV1 5FB, United Kingdom	Shabir A., Sport, Outdoor and Exercise Science, University of Derby, Kedleston Campus Kedleston Road, Derby, DE22 1GB, United Kingdom; Hooton A., Sport, Outdoor and Exercise Science, University of Derby, Kedleston Campus Kedleston Road, Derby, DE22 1GB, United Kingdom; Tallis J., Centre for Applied Biological and Exercise Sciences, Coventry University, Priory Street, Coventry, CV1 5FB, United Kin…	Caffeine (CAF) is widely consumed across sport and exercise for its reputed ergogenic properties, including central nervous stimulation and enhanced muscular force development. However, expectancy and the related psychological permutations that are associated with oral CAF ingestion are generally not considered in most experimental designs and these could be important in understanding if/how CAF …	Caffeine; Cognitions; Exercise; Expectancy; Health; Placebo; Sport	Anticipation, Psychological; Bicycling; Caffeine; Central Nervous System Stimulants; Cognition; Exercise; Humans; Memory; Physical Endurance; Placebo Effect; Reaction Time; Sports; caffeine; caffeine; central stimulant agent; cognition; endurance; executive function; exercise; food intake; human; Likert scale; mental function; outcome assessment; prevalence; questionnaire; Review; skill; sport; w…		caffeine, 58-08-2; Caffeine, ; Central Nervous System Stimulants,					Beedie C.J., Foad A.J., The placebo effect in sports performance: A brief review, Sports Med, 39, pp. 313-329, (2009); Del Coso J., Munoz-Fernandez V.E., Munoz G., Fernandez-Elias V.E., Ortega J.F., Hamouti N., Barbero C.J., Munoz-Guerra J., Effects of a caffeine-containing energy drink on simulated soccer performance, Plos ONE, 7, pp. 1-8, (2012); Elliman N.A., Ash J., Green M.W., Pre-existent e…	M.F. Higgins; Sport, Outdoor and Exercise Science, University of Derby, Derby, Kedleston Campus Kedleston Road, DE22 1GB, United Kingdom; email: m.higgins@derby.ac.uk		MDPI AG						20726643			30336606	English	Nutrients	Review	Final	All Open Access; Gold Open Access; Green Open Access	Scopus	2-s2.0-85055072704
Hurst P.; Schipof-Godart L.; Hettinga F.; Roelands B.; Beedie C.	Hurst, Philip (57045498500); Schipof-Godart, Lieke (57210578490); Hettinga, Florentina (14063424200); Roelands, Bart (8590460900); Beedie, Chris (8918427500)	57045498500; 57210578490; 14063424200; 8590460900; 8918427500	Improved 1000-m running performance and pacing strategy with caffeine and placebo: A balanced placebo design study	2020	International Journal of Sports Physiology and Performance	15	4		483	488	5	25	10.1123/ijspp.2019-0230	https://www.scopus.com/inward/record.uri?eid=2-s2.0-85077555814&doi=10.1123%2fijspp.2019-0230&partnerID=40&md5=3aa1e34a3634f371f2553f0e462b8ad9	School of Human and Life Sciences, Canterbury Christ Church University, Canterbury, United Kingdom; Hague University, The Hague, Netherlands; Northumbria University, Newcastle upon Tyne, United Kingdom; Vrije Universiteit Brussel, Brussels, Belgium; University of Kent, Canterbury, United Kingdom	Hurst P., School of Human and Life Sciences, Canterbury Christ Church University, Canterbury, United Kingdom; Schipof-Godart L., Hague University, The Hague, Netherlands; Hettinga F., Northumbria University, Newcastle upon Tyne, United Kingdom; Roelands B., Vrije Universiteit Brussel, Brussels, Belgium; Beedie C., University of Kent, Canterbury, United Kingdom	Purpose: To investigate the placebo effect of caffeine on pacing strategy and performance over 1000-m running time trials using a balanced placebo design. Methods: Eleven well-trained male middle-distance athletes performed seven 1000-m time trials (1 familiarization, 2 baseline, and 4 experimental). Experimental trials consisted of the administration of 4 randomized treatments: informed caffeine…	Belief; Deception; Ergogenic aids; Nutrition; Sport supplements								Hurst P., Foad A.J., Coleman D.A., Beedie C., Athletes intending to use sports supplements are more likely to respond to a placebo, Med Sci Sports Exerc., 49, 9, pp. 1877-1883, (2017); Beedie C., Benedetti F., Barbiani D., Et al., Consensus statement on placebo effects in sports and exercise: The need for conceptual clarity, methodological rigour, and the elucidation of neurobiological mechanisms…	P. Hurst; School of Human and Life Sciences, Canterbury Christ Church University, Canterbury, United Kingdom; email: philip.hurst@canterbury.ac.uk		Human Kinetics Publishers Inc.						15550265			31575826	English	Int. J. Sport Physiol. Perform.	Article	Final	All Open Access; Green Open Access	Scopus	2-s2.0-85077555814
Best R.; McDonald K.; Hurst P.; Pickering C.	Best, Russ (57209218908); McDonald, Kerin (57216800016); Hurst, Philip (57045498500); Pickering, Craig (57189347547)	57209218908; 57216800016; 57045498500; 57189347547	Can taste be ergogenic?	2021	European Journal of Nutrition	60	1		45	54	9	28	10.1007/s00394-020-02274-5	https://www.scopus.com/inward/record.uri?eid=2-s2.0-85084703049&doi=10.1007%2fs00394-020-02274-5&partnerID=40&md5=d540178cb62c10c7a4549db1846a2b18	Centre for Sports Science and Human Performance, Wintec, Hamilton, 3288, New Zealand; School of Health and Social Care, Teesside University, Middlesbrough, TS1 3BX, United Kingdom; School of Human and Life Sciences, Canterbury Christ Church University, Canterbury, United Kingdom; Institute of Coaching and Performance, School of Sport and Wellbeing, University of Central Lancashire, Preston, PR1 2…	Best R., Centre for Sports Science and Human Performance, Wintec, Hamilton, 3288, New Zealand, School of Health and Social Care, Teesside University, Middlesbrough, TS1 3BX, United Kingdom; McDonald K., Centre for Sports Science and Human Performance, Wintec, Hamilton, 3288, New Zealand; Hurst P., School of Human and Life Sciences, Canterbury Christ Church University, Canterbury, United Kingdom; …	Taste is a homeostatic function that conveys valuable information, such as energy density, readiness to eat, or toxicity of foodstuffs. Taste is not limited to the oral cavity but affects multiple physiological systems. In this review, we outline the ergogenic potential of substances that impart bitter, sweet, hot and cold tastes administered prior to and during exercise performance and whether t…	Bitter; Caffeine; Capsaicin; Carbohydrate; Menthol; Taste	Caffeine; Exercise; Humans; Mouthwashes; Performance-Enhancing Substances; Taste; caffeine; capsaicin; carbohydrate; menthol; placebo; mouth hygiene; performance enhancing substance; athletic performance; bitter taste; cold; exercise; heat sensation; human; ingestion; mouth cavity; mouth hygiene; pepper; placebo effect; Review; sweetness; taste		caffeine, 58-08-2; capsaicin, 404-86-4; menthol, 1490-04-6, 89-78-1, 15356-70-4, 2216-51-5, 98167-53-4; Caffeine, ; Mouthwashes, ; Performance-Enhancing Substances,					Breslin P.A.S., An evolutionary perspective on food review and human taste, Curr Biol, 23, pp. R409-R418, (2013); Bachmanov A.A., Bosak N.P., Lin C., Matsumoto I., Ohmoto M., Reed D.R., Et al., Genetics of taste receptors, Curr Pharm Des, 20, pp. 2669-2683, (2014); Reed D.R., Knaapila A., Genetics of taste and smell, Genes Obesity, 94, pp. 213-240, (2010); Devillier P., Naline E., Grassin-Delyle …	R. Best; Centre for Sports Science and Human Performance, Hamilton, Wintec, 3288, New Zealand; email: Russell.Best@wintec.ac.nz		Springer Science and Business Media Deutschland GmbH						14366207		EJNUF	32417948	English	Eur. J. Nutr.	Review	Final	All Open Access; Green Open Access	Scopus	2-s2.0-85084703049
Carlino E.; Guerra G.; Piedimonte A.	Carlino, Elisa (24480651100); Guerra, Giulia (57191226006); Piedimonte, Alessandro (54885601300)	24480651100; 57191226006; 54885601300	Placebo effects: From pain to motor performance	2016	Neuroscience Letters	632			224	230	6	21	10.1016/j.neulet.2016.08.046	https://www.scopus.com/inward/record.uri?eid=2-s2.0-84987984502&doi=10.1016%2fj.neulet.2016.08.046&partnerID=40&md5=c8fc53879e19dbd509f01a95f0cad86d	Department of Neuroscience, University of Turin Medical School, National Institute of Neuroscience, Turin, Italy	Carlino E., Department of Neuroscience, University of Turin Medical School, National Institute of Neuroscience, Turin, Italy; Guerra G., Department of Neuroscience, University of Turin Medical School, National Institute of Neuroscience, Turin, Italy; Piedimonte A., Department of Neuroscience, University of Turin Medical School, National Institute of Neuroscience, Turin, Italy	The placebo effect can be elicited by two main mechanisms: via classical conditioning and cognitive expectations. These two mechanisms have been traditionally investigated in one single domain. The aim of the present study is to investigate how a placebo effect obtained in one modality (pain tolerance) can be transferred to another modality (motor endurance) and which mechanisms (i.e. reinforced …	Expectation; Fatigue; Pain tolerance; Placebo; Previous experiences	Conditioning (Psychology); Female; Humans; Male; Motor Activity; Pain; Pain Threshold; Placebo Effect; Transfer (Psychology); Young Adult; analgesic agent; caffeine; adult; analgesia; Article; conditioning; controlled study; endurance; expectation; fatigue; female; human; human experiment; male; motor performance; normal human; pain; pain threshold; perception; placebo effect; priority journal; t…		caffeine, 58-08-2			Fondazione Molo; Compagnia di San Paolo	This work was supported by grants from Compagnia di San Paolo and Fondazione Molo.	Carlino E., Frisaldi E., Benedetti F., Pain and the context, Nat. Rev. Rheumatol., 10, pp. 348-355, (2014); Kirsch I., The emperor's new drugs: medication and placebo in the treatment of depression, Handb. Exp. Pharmacol., 225, pp. 291-303, (2014); Frisaldi E., Carlino E., Lanotte M., Et al., Characterization of the thalamic-subthalamic circuit involved in the placebo response through single-neur…	E. Carlino; Dipartimento di Neuroscienze, Università di Torino, Torino, Corso Raffaello 30, 10125, Italy; email: elisa.carlino@gmail.com		Elsevier Ireland Ltd						03043940		NELED	27574730	English	Neurosci. Lett.	Article	Final		Scopus	2-s2.0-84987984502
Dömötör Zs.; Szemerszky R.; Köteles F.	Dömötör, Zs. (56556752700); Szemerszky, R. (35175354500); Köteles, F. (35068266300)	56556752700; 35175354500; 35068266300	Subjective and objective effects of coffee consumption - Caffeine or expectations?	2015	Acta Physiologica Hungarica	102	1		77	85	8	18	10.1556/APhysiol.101.2014.012	https://www.scopus.com/inward/record.uri?eid=2-s2.0-84926298575&doi=10.1556%2fAPhysiol.101.2014.012&partnerID=40&md5=6dc458904fc59ab1c82493346e48eece	Department of Physiology and Neurobiology, Eötvös Loránd University, Budapest, Hungary; Institute for Health Promotion and Sport Sciences, Eötvös Loránd University, Bogdánfy Ödön u. 10, Budapest, H-1117, Hungary	Dömötör Zs., Department of Physiology and Neurobiology, Eötvös Loránd University, Budapest, Hungary; Szemerszky R., Institute for Health Promotion and Sport Sciences, Eötvös Loránd University, Bogdánfy Ödön u. 10, Budapest, H-1117, Hungary; Köteles F., Institute for Health Promotion and Sport Sciences, Eötvös Loránd University, Bogdánfy Ödön u. 10, Budapest, H-1117, Hungary	Impact of 5 mg/kg caffeine, chance of receiving caffeine (stimulus expectancies), and expectations of effects of caffeine (response expectancies) on objective (heart rate (HR), systolic/diastolic blood pressure (SBP/DBP), measures of heart rate variability (HRV), and reaction time (RT)) and subjective variables were investigated in a double-blind, placebo-controlled experiment with a no-treatment…	Blood pressure; Caffeine; Double-blind versus deceptive administration; Expectations; Heart rate; Heart rate variability; Placebo	Administration, Oral; Affect; Anticipation, Psychological; Blood Pressure; Caffeine; Coffee; Double-Blind Method; Female; Heart Rate; Humans; Male; Placebo Effect; Reaction Time; Young Adult; caffeine; placebo; caffeine; coffee; adult; alertness; Article; coffee; diastolic blood pressure; dietary intake; expectation; female; heart rate; heart rate variability; human; Likert scale; male; mental co…		caffeine, 58-08-2; Caffeine, ; Coffee,					Arnaud M.J., Caffeine, Encyclopedia of Human Nutrition, pp. 247-253, (2005); Attwood A.S., Higgs S., Terry P., Differential responsiveness to caffeine and perceived effects of caffeine in moderate and high regular caffeine consumers, Psychopharmacology, 190, pp. 469-477, (2007); Barsky A.J., Wyshak G., Klerman G.L., The Somatosensory Amplification Scale and its relationship to hypochondriasis, J.…	F. Köteles; Institute for Health Promotion and Sport Sciences, Eötvös Loránd University, Budapest, Bogdánfy Ödön u. 10, H-1117, Hungary; email: koteles.ferenc@ppk.elte.hu		Akademiai Kiado ZRt.						0231424X		APHDU	25481367	English	Acta Physiol. Hung.	Article	Final	All Open Access; Green Open Access	Scopus	2-s2.0-84926298575
Ullrich S.; de Vries Y.C.; Kühn S.; Repantis D.; Dresler M.; Ohla K.	Ullrich, Susann (56844836800); de Vries, Yfke C. (56845328600); Kühn, Simone (57203215366); Repantis, Dimitris (25652107200); Dresler, Martin (14821864900); Ohla, Kathrin (8638940500)	56844836800; 56845328600; 57203215366; 25652107200; 14821864900; 8638940500	Feeling smart: Effects of caffeine and glucose on cognition, mood and self-judgment	2015	Physiology and Behavior	151			629	637	8	36	10.1016/j.physbeh.2015.08.028	https://www.scopus.com/inward/record.uri?eid=2-s2.0-84941655060&doi=10.1016%2fj.physbeh.2015.08.028&partnerID=40&md5=5fcbc154a5bb3f0c9f312b14d5a9522a	Psychophysiology of Food Perception, German Institute of Human Nutrition Potsdam-Rehbrücke, Arthur-Scheunert-Allee 114-116, Nuthetal, 14558, Germany; Center for Lifespan Psychology, Max Planck Institute for Human Development, Lentzeallee 94, Berlin, 14195, Germany; Clinic and Policlinic for Psychiatry and Psychotherapy University Clinic Hamburg-Eppendorf, Martinistraße 52, Hamburg, 20246, Germany…	Ullrich S., Psychophysiology of Food Perception, German Institute of Human Nutrition Potsdam-Rehbrücke, Arthur-Scheunert-Allee 114-116, Nuthetal, 14558, Germany; de Vries Y.C., Psychophysiology of Food Perception, German Institute of Human Nutrition Potsdam-Rehbrücke, Arthur-Scheunert-Allee 114-116, Nuthetal, 14558, Germany; Kühn S., Center for Lifespan Psychology, Max Planck Institute for Human …	During education and early career, young adults often face examinations and assessment centers. Coffee and energy drinks are convenient and commonly used to enhance or maintain performance in these situations. Whether these macronutrients improve performance in a demanding and drawn-out multi-task situation is not clear. Using double-blind, placebo-controlled studies, we set out to examine the ef…	Caffeine; Cognition; Glucose; Mood; Performance	Adult; Affect; Caffeine; Double-Blind Method; Drinking Water; Food Habits; Glucose; Humans; Male; Mental Fatigue; Mental Processes; Psychological Tests; Self Concept; Smoking; Young Adult; caffeine; glucose; placebo; water; caffeine; drinking water; glucose; adult; Article; attention; coffee; cognition; controlled study; decision making; dietary intake; energy; energy drink; false memory; glucose…		caffeine, 58-08-2; glucose, 50-99-7, 84778-64-3; water, 7732-18-5; Caffeine, ; Drinking Water, ; Glucose,			Volkswagen Foundation	The authors thank Silvya Korn, Nicole Scharfe, Nico Willmann, Clara Raithel and Andrea Katschak for their help with data collection and digitalization. The research was funded by the Volkswagen Foundation who had no role in the design and interpretation of the study.	Balogh A., Et al., Intra-individual variability of caffeine elimination in healthy subjects, Int. J. Clin. Pharmacol. Ther. Toxicol., 30, 10, pp. 383-387, (1992); Czok G., Untersuchungen über die Wirkung von Kaffee - Ein Beitrag zur ernährungsphysiologischen Bedeutung des Kaffeegetränks, Z. Ernahrungswiss. Suppl., 5, (1966); Hirsh K., Central nervous system pharmacology of the dietary methylxanth…	K. Ohla; Psychophysiology of Food Perception, German Institute of Human Nutrition Potsdam-Rehbrücke, Nuthetal, Arthur-Scheunert-Allee 114-116, 14558, Germany; email: ohla@dife.de		Elsevier Inc.						00319384		PHBHA	26320858	English	Physiol. Behav.	Article	Final	All Open Access; Green Open Access	Scopus	2-s2.0-84941655060
Saunders B.; de Oliveira L.F.; da Silva R.P.; de Salles Painelli V.; Gonçalves L.S.; Yamaguchi G.; Mutti T.; Maciel E.; Roschel H.; Artioli G.G.; Gualano B.	Saunders, B. (57218590794); de Oliveira, L.F. (56247432000); da Silva, R.P. (56247368000); de Salles Painelli, V. (26039060500); Gonçalves, L.S. (58342542000); Yamaguchi, G. (57192364044); Mutti, T. (57192366831); Maciel, E. (59024687600); Roschel, H. (6505559523); Artioli, G.G. (7006091541); Gualano, B. (16506514000)	57218590794; 56247432000; 56247368000; 26039060500; 58342542000; 57192364044; 57192366831; 59024687600; 6505559523; 7006091541; 16506514000	Placebo in sports nutrition: a proof-of-principle study involving caffeine supplementation	2017	Scandinavian Journal of Medicine and Science in Sports	27	11		1240	1247	7	143	10.1111/sms.12793	https://www.scopus.com/inward/record.uri?eid=2-s2.0-85005767680&doi=10.1111%2fsms.12793&partnerID=40&md5=34a29a90b629e0747eeca49c6ca6dfa7	Applied Physiology & Nutrition Research Group, University of São Paulo, Brazil; Rheumatology Division, School of Medicine, University of São Paulo, Brazil	Saunders B., Applied Physiology & Nutrition Research Group, University of São Paulo, Brazil; de Oliveira L.F., Applied Physiology & Nutrition Research Group, University of São Paulo, Brazil; da Silva R.P., Applied Physiology & Nutrition Research Group, University of São Paulo, Brazil; de Salles Painelli V., Applied Physiology & Nutrition Research Group, University of São Paulo, Brazil; Gonçalves …	We investigated the effects of supplement identification on exercise performance with caffeine supplementation. Forty-two trained cyclists (age 37 ± 8 years, body mass [BM] 74.3 ± 8.4 kg, height 1.76 ± 0.06 m, maximum oxygen uptake 50.0 ± 6.8 mL/kg/min) performed a ~30 min cycling time-trial 1 h following either 6 mg/kgBM caffeine (CAF) or placebo (PLA) supplementation and one control (CON) sessi…	caffeine supplementation; cycling time-trial; exercise performance; expectancy; nocebo effect; Placebo effect; supplement identification	Adult; Athletic Performance; Bicycling; Caffeine; Dietary Supplements; Double-Blind Method; Exercise Test; Humans; Male; Oxygen Consumption; Performance-Enhancing Substances; Proof of Concept Study; Sports Nutritional Physiological Phenomena; caffeine; performance enhancing substance; adult; athletic performance; controlled study; cycling; dietary supplement; double blind procedure; exercise test…		caffeine, 58-08-2; Caffeine, ; Performance-Enhancing Substances,			Fundação de Amparo à Pesquisa do Estado de São Paulo, FAPESP, (150513/2015-1, 2011/19513-2, 2013/04806-0, 2013/14746-4, 2014/ 11948-8); Fundação de Amparo à Pesquisa do Estado de São Paulo, FAPESP; Conselho Nacional de Desenvolvimento Científico e Tecnológico, CNPq	Bryan Saunders, Vitor de Salles Painelli, Guilherme Giannini Artioli and Bruno Gualano have been financially supported by Fundac©ão de Amparo à Pesquisa do Estado de Sao Paulo (FAPESP grants number: 2011/19513-2, 2013/04806-0, 2014/ 11948-8 and 2013/14746-4). Bryan Saunders (150513/2015-1), Bruno Gualano and Hamiton Roschel have been financially supported by Conselho Nacional de Desenvolvimento C…	Batterham A.M., Hopkins W.G., Making meaningful inferences about magnitudes, Int J Sports Physiol Perf, 1, pp. 50-57, (2006); Beedie C.J., Foad A.J., The placebo effect in sports performance, Sports Med, 39, pp. 313-329, (2009); Beedie C.J., Stuart E.M., Coleman D.A., Foad A.J., Placebo effects of caffeine on cycling performance, Med Sci Sports Exerc, 38, pp. 2159-2164, (2006); Benedetti F., Aman…	B. Gualano; Applied Physiology & Nutrition Research Group, University of São Paulo, Brazil; email: gualano@usp.br		Blackwell Munksgaard						09057188		SMSSE	27882605	English	Scand. J. Med. Sci. Sports	Article	Final	All Open Access; Green Open Access	Scopus	2-s2.0-85005767680
Lookatch S.J.; Fivecoat H.C.; Moore T.M.	Lookatch, Samantha J. (55440817400); Fivecoat, Hayley C. (35885576100); Moore, Todd M. (7403336261)	55440817400; 35885576100; 7403336261	Neuropsychological Effects of Placebo Stimulants in College Students	2017	Journal of Psychoactive Drugs	49	5		398	407	9	3	10.1080/02791072.2017.1344897	https://www.scopus.com/inward/record.uri?eid=2-s2.0-85023178714&doi=10.1080%2f02791072.2017.1344897&partnerID=40&md5=43e744af948a9dbd8029500f1fbb43b2	Michael J. Crescenz VA Medical Center, Philadelphia, PA, United States; Perelman School of Medicine, University of Pennsylvania, Philadelphia, PA, United States; University of Tennessee, Knoxville, TN, United States	Lookatch S.J., Michael J. Crescenz VA Medical Center, Philadelphia, PA, United States, Perelman School of Medicine, University of Pennsylvania, Philadelphia, PA, United States; Fivecoat H.C., Michael J. Crescenz VA Medical Center, Philadelphia, PA, United States, Perelman School of Medicine, University of Pennsylvania, Philadelphia, PA, United States; Moore T.M., University of Tennessee, Knoxvill…	Many college students underestimate or ignore the side-effects associated with nonmedical use of prescription stimulants (NMUPS) and are motivated by hopes of academic enhancement. The present study measured the effect a placebo stimulant and personal expectancies have on subjective physiological changes and cognitive enhancement. Undergraduate college students participated in a two-phase study. …	Academic enhancement; expectancies; nonmedical prescription stimulant use; placebo	Adolescent; Central Nervous System; Central Nervous System Stimulants; Cognition; Female; Humans; Male; Neuropsychological Tests; Nootropic Agents; Placebo Effect; Students; Surveys and Questionnaires; Task Performance and Analysis; Young Adult; caffeine; central stimulant agent; placebo; central stimulant agent; nootropic agent; adult; Article; attention; blood pressure monitoring; college stude…		caffeine, 58-08-2; Central Nervous System Stimulants, ; Nootropic Agents,					Adler L.A., Spencer T., Faraone S.V., Kessler R.C., Howes M.J., Biederman J., Secnik K., Validity of pilot adult ADHD Self-Report Scale (ASRS) to rate adult ADHD symptoms, Annals of Clinical Psychiatry, 18, 3, pp. 145-148, (2006); Advokat C.D., Guidry D., Martino L., Licit and illicit use of medications for attention-deficit hyperactivity disorder in undergraduate college students, Journal of Ame…	S.J. Lookatch; Perelman School of Medicine, University of Pennsylvania, Philadelphia, 3900 Woodland Avenue A209, 19104, United States; email: slookatc@vols.utk.edu		Routledge						02791072		JPDRD	28699832	English	J. Psychoact. Drugs	Article	Final		Scopus	2-s2.0-85023178714
Foad A.J.; Beedie C.J.; Coleman D.A.	Foad, Abigail J. (57045838800); Beedie, Christopher J. (8918427500); Coleman, Damian A. (7401716933)	57045838800; 8918427500; 7401716933	Pharmacological and psychological effects of caffeine ingestion in 40-km cycling performance	2008	Medicine and Science in Sports and Exercise	40	1		158	165	7	79	10.1249/mss.0b013e3181593e02	https://www.scopus.com/inward/record.uri?eid=2-s2.0-38049050276&doi=10.1249%2fmss.0b013e3181593e02&partnerID=40&md5=1ac8dbf1bed394e3d619d2ea264c982b	Canterbury Christ Church University, Canterbury, United Kingdom; Department of Sport Science, Tourism and Leisure, Canterbury Christ Church University, Canterbury, Kent CT1 1QU, North Holmes Road, United Kingdom	Foad A.J., Canterbury Christ Church University, Canterbury, United Kingdom; Beedie C.J., Canterbury Christ Church University, Canterbury, United Kingdom, Department of Sport Science, Tourism and Leisure, Canterbury Christ Church University, Canterbury, Kent CT1 1QU, North Holmes Road, United Kingdom; Coleman D.A., Canterbury Christ Church University, Canterbury, United Kingdom	The ergogenic effects of caffeine are well documented. Research has yet to examine any psychological contribution to this effect. AIM: To explore the psychological and pharmacological effects of caffeine in laboratory cycling performance. METHOD: Fourteen male competitive cyclists performed 14 40-km time trials (eight experimental interspersed with six baseline). The experimental phase consisted …	Balanced placebo design; Belief effects; Ergogenic aids; Placebo effect; Placebo responsiveness	Adult; Bicycling; Caffeine; Heart Rate; Humans; Lactic Acid; Male; Oxygen Consumption; Prospective Studies; caffeine; lactic acid; oxygen; placebo; adult; analysis of variance; article; clinical trial; confidence interval; controlled clinical trial; controlled study; cycling; heart rate; human; human experiment; ingestion; laboratory; lactate blood level; male; normal human; oxygen consumption; p…		caffeine, 30388-07-9, 58-08-2; lactic acid, 113-21-3, 50-21-5; oxygen, 7782-44-7; Caffeine, 58-08-2; Lactic Acid, 50-21-5					Ethical principles of psychologists and code of conduct, Am Psychol, 57, pp. 1060-1073, (2002); Ariel G., Saville W., Anabolic steroids: The physiological effects of placebos, Med Sci Sports Exerc, 4, pp. 124-126, (1972); Averbuch M., Katzper M., Gender and the placebo analgesic effect in acute pain, Clin Pharmacol Ther, 70, pp. 287-291, (2001); Batterham A.M., Hopkins W.G., Making meaningful inf…	C.J. Beedie; Department of Sport Science, Tourism and Leisure, Canterbury Christ Church University, Canterbury, Kent CT1 1QU, North Holmes Road, United Kingdom; email: chris.beedie@canterbury.ac.uk								15300315		MSCSB	18091009	English	Med. Sci. Sports Exerc.	Article	Final	All Open Access; Bronze Open Access	Scopus	2-s2.0-38049050276
Meissner K.	Meissner, Karin (24468562500)	24468562500	Placebo responses on cardiovascular, gastrointestinal, and respiratory organ functions	2014	Handbook of Experimental Pharmacology	225			183	203	20	25	10.1007/978-3-662-44519-8_11	https://www.scopus.com/inward/record.uri?eid=2-s2.0-84912043307&doi=10.1007%2f978-3-662-44519-8_11&partnerID=40&md5=ae7b2d02586369f2af244923a3046408	Institute of Medical Psychology, Ludwig-Maximilians-University Munich, Goethestrasse 31, Munich, 80336, Germany	Meissner K., Institute of Medical Psychology, Ludwig-Maximilians-University Munich, Goethestrasse 31, Munich, 80336, Germany	It is widely acknowledged that placebo responses are accompanied by physiological changes in the central nervous system, but little is known about placebo responses on end organ functions. The present chapter aims to fill this gap by reviewing the literature on peripheral placebo responses. Overall, there is a wide range of placebo and nocebo responses on various organ functions of the cardiovasc…	Autonomic nervous system; Central autonomic network; Conditioning; Expectation; Nocebo; Placebo; Verbal suggestion	Autonomic Nervous System; Blood Pressure; Conditioning (Psychology); Coronary Vessels; Gastrointestinal Motility; Heart Rate; Humans; Placebo Effect; Respiration; atropine; buprenorphine; caffeine; naloxone; opiate; placebo; propranolol; alertness; analgesia; anticipatory nausea and vomiting; arousal; Article; asthma; autonomic nervous system; blood pressure; bronchoconstriction; bronchodilatatio…		atropine, 51-55-8, 55-48-1; buprenorphine, 52485-79-7, 53152-21-9; caffeine, 58-08-2; naloxone, 357-08-4, 465-65-6; opiate, 53663-61-9, 8002-76-4, 8008-60-4; propranolol, 13013-17-7, 318-98-9, 3506-09-0, 4199-09-1, 525-66-6			National Natural Science Foundation of China, (30850004); Schweizer-Arau-Foundation; Theophrastus Foundation	I gratefully acknowledge Hans Distel (†) and Anja Haile for their helpful comments on the manuscript. This work has been supported by the Theophrastus Foundation (Germany) and the Schweizer-Arau-Foundation (Germany).	Agras W.S., Horne M., Taylor C.B., Expectation and the blood-pressure-lowering effects of relaxation, Psychosom Med, 44, 4, pp. 389-395, (1982); Amanzio M., Benedetti F., Neuropharmacological dissection of placebo analgesia: Expectation-activated opioid systems versus conditioning-activated specific subsystems, J Neurosci, 19, 1, pp. 484-494, (1999); Amigo I., Cuesta V., Fernandez A., Gonzalez A.…	K. Meissner; Institute of Medical Psychology, Ludwig-Maximilians-University Munich, Munich, Goethestrasse 31, 80336, Germany; email: karin.meissner@med.lmu.de		Springer New York LLC						01712004			25304533	English	Handb. Exp. Pharmacol.	Article	Final		Scopus	2-s2.0-84912043307
Madzharov A.; Ye N.; Morrin M.; Block L.	Madzharov, Adriana (36174072800); Ye, Ning (57203821689); Morrin, Maureen (7004579418); Block, Lauren (7101994658)	36174072800; 57203821689; 7004579418; 7101994658	The impact of coffee-like scent on expectations and performance	2018	Journal of Environmental Psychology	57			83	86	3	21	10.1016/j.jenvp.2018.04.001	https://www.scopus.com/inward/record.uri?eid=2-s2.0-85053040250&doi=10.1016%2fj.jenvp.2018.04.001&partnerID=40&md5=6d17849c740c76b4e464c214419d6d02	School of Business, Stevens Institute of Technology, 1 Castle Point on Hudson, Hoboken, 07030, NJ, United States; Fox School of Business, Temple University, 1801 Liacouras Walk, Philadelphia, 19122-6083, PA, United States; Baruch College, The City University of New York, One Bernard Baruch Way, New York, 10010, NY, United States	Madzharov A., School of Business, Stevens Institute of Technology, 1 Castle Point on Hudson, Hoboken, 07030, NJ, United States; Ye N., Fox School of Business, Temple University, 1801 Liacouras Walk, Philadelphia, 19122-6083, PA, United States; Morrin M., Fox School of Business, Temple University, 1801 Liacouras Walk, Philadelphia, 19122-6083, PA, United States; Block L., Baruch College, The City …	The present research explores the effect of an ambient coffee-like scent (versus no scent) on expectations regarding performance on an analytical reasoning task as well as on actual performance. We show that people in a coffee-scented (versus unscented) environment perform better on an analytical reasoning task due to heightened performance expectations (Study 1). We further show that people expe…	Coffee-like scent; Olfaction; Performance; Placebo effects								Beedie C.J., Foad A.J., The placebo effect in sports performance, Sports Medicine, 39, 4, pp. 313-329, (2009); Beedie C.J., Stuart E.M., Coleman D.A., Foad A.J., Placebo effects of caffeine on cycling performance, Medicine & Science in Sports & Exercise, 38, 12, (2006); Cheng A., Uniqlo's new partnerships with Starbucks, MoMa are signs of a new retail trend, Market Watch, (2014); Douce L., Poels …	A. Madzharov; School of Business, Stevens Institute of Technology, Hoboken, 1 Castle Point on Hudson, 07030, United States; email: adriana.madzharov@stevens.edu		Academic Press						02724944		JEPSE		English	J. Environ. Psychol.	Article	Final		Scopus	2-s2.0-85053040250
Beedie C.J.; Foad A.J.; Coleman D.A.	Beedie, Christopher J. (8918427500); Foad, Abigail J. (57045838800); Coleman, Damian A. (7401716933)	8918427500; 57045838800; 7401716933	Identification of placebo responsive participants in 40km laboratory cycling performance	2008	Journal of Sports Science and Medicine	7	1		166	175	9	29		https://www.scopus.com/inward/record.uri?eid=2-s2.0-40749101782&partnerID=40&md5=9a0187f41210d5431af76bcada690f9b	Canterbury Christ Church University, Canterbury, United Kingdom; Department of Sport Science, Tourism and Leisure, Canterbury Christ Church University, Canterbury, Kent CT1 1QU, North Holmes Road, United Kingdom	Beedie C.J., Canterbury Christ Church University, Canterbury, United Kingdom, Department of Sport Science, Tourism and Leisure, Canterbury Christ Church University, Canterbury, Kent CT1 1QU, North Holmes Road, United Kingdom; Foad A.J., Canterbury Christ Church University, Canterbury, United Kingdom; Coleman D.A., Canterbury Christ Church University, Canterbury, United Kingdom	The placebo effect, a positive outcome resulting from the belief that a beneficial treatment has been received, is widely acknowledged but little understood. It has been suggested that placebo responsiveness, the degree to which an individual will respond to a placebo, might vary in the population. The study aimed to identify placebo-responsive participants from a previously published paper that …	Caffeine; Nocebo effect; Personality; Placebo effect; Qualitative								Ader R., Placebo: Conversations at the disciplinary borders, The placebo effect: An interdisciplinary exploration, pp. 227-228, (1997); Ethical principles of psychologists and code of conduct, American Psychologist, 57, pp. 1060-1073, (2002); Ariel G., Saville W., Anabolic steroids: The physiological effects of placebos, Medicine and Science in Sports and Exercise, 4, pp. 124-126, (1972); Batterh…	C. J. Beedie; Department of Sport Science, Tourism and Leisure, Canterbury Christ Church University, Canterbury, Kent CT1 1QU, North Holmes Road, United Kingdom; email: chris.beedie@canterbury.ac.uk								13032968				English	J. Sports Sci. Med.	Article	Final		Scopus	2-s2.0-40749101782
Crum A.J.; Phillips D.J.; Goyer J.P.; Akinola M.; Higgins E.T.	Crum, Alia J. (16067976500); Phillips, Damon J. (7404518059); Goyer, J. Parker (57192069326); Akinola, Modupe (57196324677); Higgins, E. Tory (7102620086)	16067976500; 7404518059; 57192069326; 57196324677; 7102620086	Transforming water: Social influence moderates psychological, physiological, and functional response to a placebo product	2016	PLoS ONE	11	11	e0167121				13	10.1371/journal.pone.0167121	https://www.scopus.com/inward/record.uri?eid=2-s2.0-84996525940&doi=10.1371%2fjournal.pone.0167121&partnerID=40&md5=2c5626be313012d040f29ceebdb4dff1	Department of Psychology, Stanford University, Stanford, CA, United States; Department of Management, Columbia Business School, New York, NY, United States; Department of Psychology, Columbia University, New York, NY, United States	Crum A.J., Department of Psychology, Stanford University, Stanford, CA, United States; Phillips D.J., Department of Management, Columbia Business School, New York, NY, United States; Goyer J.P., Department of Psychology, Stanford University, Stanford, CA, United States; Akinola M., Department of Management, Columbia Business School, New York, NY, United States; Higgins E.T., Department of Managem…	This paper investigates how social influence can alter physiological, psychological, and functional responses to a placebo product and how such responses influence the ultimate endorsement of the product. Participants consumed a product, "AquaCharge Energy Water," falsely-labeled as containing 200 mg of caffeine but which was actually plain spring water, in one of three conditions: a no social in…		Caffeine; Energy Drinks; Female; Humans; Male; Placebo Effect; Product Labeling; Socioeconomic Factors; Water; caffeine; caffeine; water; adult; alertness; Article; cognition; controlled study; female; fluid intake; functional assessment; functional status; human; human experiment; nomenclature; normal human; physiological process; placebo effect; psychologic assessment; psychological aspect; sel…		caffeine, 58-08-2; water, 7732-18-5; Caffeine, ; Water,					McClure S.M., Li J., Tomlin D., Cypert K.S., Montague L.M., Montague P.R., Neural correlates of behavioral preference for culturally familiar drinks, Neuron, 44, 2, pp. 379-387, (2004); Robinson T.N., Borzekowski D.L., Matheson D.M., Kraemer H.C., Effects of fast food branding on young children's taste preferences, Archives of Pediatrics & Adolescent Medicine, 161, 8, pp. 792-797, (2007); Lee L.,…	A.J. Crum; Department of Psychology, Stanford University, Stanford, United States; email: crum@stanford.edu		Public Library of Science						19326203		POLNC	27875567	English	PLoS ONE	Article	Final	All Open Access; Gold Open Access; Green Open Access	Scopus	2-s2.0-84996525940
Shabir A.; Hooton A.; Spencer G.; Storey M.; Ensor O.; Sandford L.; Tallis J.; Saunders B.; Higgins M.F.	Shabir, Akbar (57188646581); Hooton, Andy (57204273117); Spencer, George (57211116337); Storey, Mitch (57211119513); Ensor, Olivia (57211116601); Sandford, Laura (57211115780); Tallis, Jason (49862384800); Saunders, Bryan (57218590794); Higgins, Matthew F. (55503512200)	57188646581; 57204273117; 57211116337; 57211119513; 57211116601; 57211115780; 49862384800; 57218590794; 55503512200	The Influence of Caffeine Expectancies on Simulated Soccer Performance in Recreational Individuals	2019	Nutrients	11	10	2289				14	10.3390/nu11102289	https://www.scopus.com/inward/record.uri?eid=2-s2.0-85072704261&doi=10.3390%2fnu11102289&partnerID=40&md5=eaec5b8f978dfb5c3d8eeaab8a96bb3a	Human Sciences Research Centre, University of Derby, Kedleston Road, Derby, DE22 1GB, United Kingdom; Centre for Applie and Biological and Exercise Sciences, Coventry University, Priory Street, Coventry, CV1 5FB, United Kingdom; Applied Physiology and Nutrition Research Group, School of Physical Education and Sport; Rheumatology Division, College of Medicine FMUSP, University of Sao Paulo, Sao Pa…	Shabir A., Human Sciences Research Centre, University of Derby, Kedleston Road, Derby, DE22 1GB, United Kingdom; Hooton A., Human Sciences Research Centre, University of Derby, Kedleston Road, Derby, DE22 1GB, United Kingdom; Spencer G., Human Sciences Research Centre, University of Derby, Kedleston Road, Derby, DE22 1GB, United Kingdom; Storey M., Human Sciences Research Centre, University of De…	Caffeine (CAF) has been reported to improve various facets associated with successful soccer play, including gross motor skill performance, endurance capacity and cognition. These benefits are primarily attributed to pharmacological mechanisms. However, evidence assessing CAF’s overall effects on soccer performance are sparse with no studies accounting for CAF’s potential psychological impact. Th…	Belief; Exercise; Expectancy; Perceptions; Placebo effect; Sport	Adolescent; Adult; Athletic Performance; Caffeine; Double-Blind Method; Humans; Male; Oxygen Consumption; Recreation; Soccer; Young Adult; caffeine; placebo; recreational drug; caffeine; adult; Article; athletic performance; Brunel Mood Scale; clinical article; controlled study; coping behavior; double dissociation; drug potentiation; exercise; expectancy; experimental locomotor activity test; ey…		caffeine, 58-08-2; Caffeine,			Mr. Alex van Enis	Thank you to Mr. Dylon Spiers and Mr. Alex van Enis for their assistance during data collection and to Mrs Ceri Heldreich and Mr Kyle Farley for their outstanding technical assistance.	Bloms L.P., Fitzgerald J.S., Short M.W., Whitehead J.R., The Effects of Caffeine on Vertical Jump Height and Execution in Collegiate Athletes, J. Strength Cond. Res., 30, pp. 1855-1861, (2016); Glaister M., Muniz-Pumares D., Patterson S.D., Foley P., McInnes G., Caffeine supplementation and peak anaerobic power output, Eur. J. Sport Sci., 15, pp. 400-406, (2015); Del Coso J., Munoz-Fernandez V.E.…	M.F. Higgins; Human Sciences Research Centre, University of Derby, Derby, Kedleston Road, DE22 1GB, United Kingdom; email: m.higgins@derby.ac.uk		MDPI AG						20726643			31557945	English	Nutrients	Article	Final	All Open Access; Gold Open Access; Green Open Access	Scopus	2-s2.0-85072704261
Walach H.; Schneider R.	Walach, Harald (57204338726); Schneider, Rainer (56188182600)	57204338726; 56188182600	Does the presence of a pharmacological substance alter the placebo effect? - Results of two experimental studies using the placebo-caffeine paradigm	2009	Human Psychopharmacology	24	7		549	558	9	8	10.1002/hup.1054	https://www.scopus.com/inward/record.uri?eid=2-s2.0-72849113884&doi=10.1002%2fhup.1054&partnerID=40&md5=4cf12b34cb2e66323a23f850a3e4d5eb	University of Northampton, School of Social Sciences and Samueli Institute for Information Biology, Northampton NN2 7AL, Boughton Green Rd, United Kingdom; Department of Human Sciences, Differential Psychology and Personality Psychology, University of Osnabrück, Osnabrück, Germany	Walach H., University of Northampton, School of Social Sciences and Samueli Institute for Information Biology, Northampton NN2 7AL, Boughton Green Rd, United Kingdom; Schneider R., Department of Human Sciences, Differential Psychology and Personality Psychology, University of Osnabrück, Osnabrück, Germany	Objectives: We employed the placebo-caffeine paradigm to test whether the presence or absence of a substance (caffeine) influences the placebo effect. Methods: In experiment 1 consisting of four conditions with n = 15 participants each (control, placebo, two double-blind groups, each with placebo only), we maximized the placebo effect through expectation. Effects were assessed with physiological …	Blood pressure; Caffeine; Double blind; Placebo effect; Psychomotor performance; Replication	Adult; Analysis of Variance; Blood Pressure; Caffeine; Central Nervous System Stimulants; Double-Blind Method; Female; Heart Rate; Humans; Male; Middle Aged; Placebo Effect; Placebos; Psychomotor Performance; Reaction Time; Set (Psychology); Young Adult; caffeine; adult; article; blood pressure; clinical trial; controlled clinical trial; controlled study; double blind procedure; effect size; fema…		caffeine, 58-08-2; Caffeine, 58-08-2; Central Nervous System Stimulants, ; Placebos,					Amanzio M., Benedetti F., Neuropharmacological dissection of placebo analgesia expectation- activated opioid systems versus conditioning-activated specific subsystems, J Neurosci, 19, pp. 484-494, (1999); Amanzio M., Pollo A., Maggi G., Benedetti F., Response variability to analgesics: A role for non-specific activation of endogenous opioids, Pain, 90, 3, pp. 205-215, (2001); Anderson C., Horne J…	H. Walach; University of Northampton, School of Social Sciences and Samueli Institute for Information Biology, Northampton NN2 7AL, Boughton Green Rd, United Kingdom; email: harald.walach@northampton.ac.uk								10991077		HUPSE	19697301	English	Hum. Psychopharmacol.	Article	Final		Scopus	2-s2.0-72849113884
Huntley E.D.; Juliano L.M.	Huntley, Edward D. (23027184100); Juliano, Laura M. (7006527132)	23027184100; 7006527132	Caffeine Expectancy Questionnaire (CaffEQ): Construction, psychometric properties, and associations with caffeine use, caffeine dependence, and other related variables	2012	Psychological Assessment	24	3		592	607	15	43	10.1037/a0026417	https://www.scopus.com/inward/record.uri?eid=2-s2.0-84874441648&doi=10.1037%2fa0026417&partnerID=40&md5=4feac83d490363598992fdd82a2961f1	Department of Psychology, American University, United States	Huntley E.D., Department of Psychology, American University, United States; Juliano L.M., Department of Psychology, American University, United States	Expectancies for drug effects predict drug initiation, use, cessation, and relapse, and may play a causal role in drug effects (i.e., placebo effects). Surprisingly little is known about expectancies for caffeine even though it is the most widely used psychoactive drug in the world. In a series of independent studies, the nature and scope of caffeine expectancies among caffeine consumers and nonc…	Alcohol; Caffeine; Construction; Drug dependence; Expectancies; Factor analysis; Placebo effects; Psychometrics	Adult; Caffeine; Factor Analysis, Statistical; Female; Humans; Male; Psychiatric Status Rating Scales; Psychometrics; Questionnaires; Reproducibility of Results; Substance-Related Disorders; caffeine; caffeine; addiction; adult; anxiety; appetite; article; caffeine dependence; Caffeine Expectancy Questionnaire; Caffeine Exposure Questionnaire; carbonated beverage; coffee; controlled study; energy…		caffeine, 58-08-2; Caffeine, 58-08-2					Alford C., Bhatti J., Leigh T., Jamieson A., Hindmarch I., Caffeine-induced sleep disruption: Effects on waking the following day and its reversal with an hypnotic, Human Psychopharmacology: Clinical and Experimental, 11, pp. 185-198, (1996); Diagnostic and statistical manual of mental disorders, (2000); Anderson C., Horne J.A., Placebo response to caffeine improves reaction time performance in s…	L.M. Juliano; Department of Psychology, American University, Washington, DC 20016, 4400 Massachusetts Avenue, NW, United States; email: juliano@american.edu								1939134X		PYASE	22149323	English	Psychol. Assess.	Article	Final		Scopus	2-s2.0-84874441648
Eichner E.R.	Eichner, E. Randy (7006069532)	7006069532	Beyond placebo	2010	Current Sports Medicine Reports	9	4		188	189	1	2	10.1249/JSR.0b013e3181e7c37d	https://www.scopus.com/inward/record.uri?eid=2-s2.0-77956842622&doi=10.1249%2fJSR.0b013e3181e7c37d&partnerID=40&md5=e109ba3f6e3e444b9aab73b3faf16ed7	FACSM, Sonoma, CA 95476, 321 Baudin Way, United States	Eichner E.R., FACSM, Sonoma, CA 95476, 321 Baudin Way, United States	[No abstract available]		Athletic Injuries; Clinical Trials as Topic; Humans; Placebo Effect; caffeine; carbohydrate; glucose; maltodextrin; placebo; sodium chloride; achilles tendinitis; cycling; eccentric muscle contraction; exercise; functional magnetic resonance imaging; human; motor control; short survey; sports drink; sports medicine; task performance; thrombocyte rich plasma		caffeine, 58-08-2; glucose, 50-99-7, 84778-64-3; maltodextrin, 9050-36-6; sodium chloride, 7647-14-5					Beelen M., Berghuis J., Bonaparte B., Et al., Carbohydrate mouth rinsing in the fed state: Lack of enhancement of time-trial performance, Int. J. Sport Nutr. Exerc. Metabol., 19, pp. 400-409, (2009); Carter J.M., Jeukendrup A.E., Jones D.A., The effect of carbohydrate mouth rinse on 1-h cycle time trial performance, Med. Sci. Sports Exerc., 36, pp. 2107-2111, (2004); Carter J.M., Jeukendrup A.E.,…	E. R. Eichner; FACSM, Sonoma, CA 95476, 321 Baudin Way, United States; email: reichner1@comcast.net								15378918			20622533	English	Curr. Sports Med. Rep.	Short survey	Final	All Open Access; Bronze Open Access	Scopus	2-s2.0-77956842622
Snel J.; Lorist M.M.	Snel, Jan (7005913343); Lorist, Monicque M. (6602164815)	7005913343; 6602164815	Effects of caffeine on sleep and cognition	2011	Progress in Brain Research	190			105	117	12	120	10.1016/B978-0-444-53817-8.00006-2	https://www.scopus.com/inward/record.uri?eid=2-s2.0-79955419165&doi=10.1016%2fB978-0-444-53817-8.00006-2&partnerID=40&md5=33142a151b34f3e915fa750a275c8c03	Department of Psychonomics, University of Amsterdam, Amsterdam, Netherlands; Department of Experimental Psychology, University of Groningen, Groningen, Netherlands; BCN-NeuroImaging Center, University Medical Center Groningen, Groningen, Netherlands	Snel J., Department of Psychonomics, University of Amsterdam, Amsterdam, Netherlands; Lorist M.M., Department of Experimental Psychology, University of Groningen, Groningen, Netherlands, BCN-NeuroImaging Center, University Medical Center Groningen, Groningen, Netherlands	Caffeine can be used effectively to manipulate our mental state. It is beneficial in restoring low levels of wakefulness and in counteracting degraded cognitive task performance due to sleep deprivation. However, caffeine may produce detrimental effects on subsequent sleep, resulting in daytime sleepiness. This justifies a careful consideration of risks related to sleep deprivation in combination…	Caffeine; Expectancy; Falling asleep; Mental state; Modafinil; Recovery sleep; Staying awake; Withdrawal	caffeine; book; cognition; daytime somnolence; human; mental health; placebo effect; priority journal; sleep; sleep deprivation; task performance; wakefulness		caffeine, 58-08-2					Anderson C., Horne J.A., Placebo response to caffeine improves reaction time performance in sleepy people, Human Psychopharmacology, 23, 4, pp. 333-336, (2008); Ataka S., Tanaka M., Nozaki S., Mizuma H., Mizuno K., Tahara T., Et al., Effects of oral administration of caffeine and d-ribose on mental fatigue, Nutrition, 24, 3, pp. 233-238, (2008); Attwood A.S., Terry P., Higgs S., Exploring factors…	J. Snel; Department of Psychonomics, University of Amsterdam, Amsterdam, Netherlands; email: J.Snel@uva.nl		Elsevier B.V.						00796123		PBRRA		English	Prog. Brain Res.	Book chapter	Final		Scopus	2-s2.0-79955419165
Kahathuduwa C.N.; Wakefield S.; West B.D.; Blume J.; Dassanayake T.L.; Weerasinghe V.S.; Mastergeorge A.	Kahathuduwa, Chanaka N. (56784273000); Wakefield, Sarah (57208057072); West, Blake D. (57210823693); Blume, Jessica (57211597889); Dassanayake, Tharaka L. (16425470900); Weerasinghe, Vajira S. (6601938283); Mastergeorge, Ann (8770235400)	56784273000; 57208057072; 57210823693; 57211597889; 16425470900; 6601938283; 8770235400	Effects of l-theanine–caffeine combination on sustained attention and inhibitory control among children with ADHD: a proof-of-concept neuroimaging RCT	2020	Scientific Reports	10	1	13072				14	10.1038/s41598-020-70037-7	https://www.scopus.com/inward/record.uri?eid=2-s2.0-85089076132&doi=10.1038%2fs41598-020-70037-7&partnerID=40&md5=65d1a68665474af1a6c0e9993ef713db	Department of Laboratory Sciences and Primary Care, School of Health Professions, Texas Tech University Health Sciences Center, 3601 4th Street, Lubbock, TX, United States; Department of Psychiatry, School of Medicine, Texas Tech University Health Sciences Center, 3601 4th Street, Lubbock, TX, United States; Department of Human Development and Family Studies, College of Human Sciences, Texas Tech…	Kahathuduwa C.N., Department of Laboratory Sciences and Primary Care, School of Health Professions, Texas Tech University Health Sciences Center, 3601 4th Street, Lubbock, TX, United States, Department of Psychiatry, School of Medicine, Texas Tech University Health Sciences Center, 3601 4th Street, Lubbock, TX, United States, Department of Human Development and Family Studies, College of Human Sc…	We examined the acute effects of l-theanine, caffeine and their combination on sustained attention, inhibitory control and overall cognition in boys with attention deficit hyperactivity disorder (ADHD). l-Theanine (2.5 mg/kg), caffeine (2.0 mg/kg), their combination and a placebo were administered in a randomized four-way repeated-measures crossover with washout, to five boys (8–15 years) with AD…		Adolescent; Attention; Attention Deficit Disorder with Hyperactivity; Brain; Caffeine; Child; Cognition; Drug Interactions; Female; Glutamates; Humans; Inhibition, Psychological; Magnetic Resonance Imaging; Male; Neuroimaging; caffeine; glutamic acid derivative; theanine; adolescent; attention; attention deficit disorder; brain; child; cognition; controlled study; diagnostic imaging; drug effect;…		caffeine, 58-08-2; theanine, 3081-61-6; Caffeine, ; Glutamates, ; theanine,			Texas Tech Neuroimaging Institute; Texas Tech University, TTU	The study was funded by a seed grant from the Texas Tech Neuroimaging Institute, Texas Tech University and the Faculty Research and Scholarly Assistance Program of School of Health Professionals, Texas Tech University Health Sciences Center. The authors wish to acknowledge the Department of Psychiatry and Department of Pediatrics, Texas Tech University Health Sciences Center, School of Medicine f…	), (2013); Willcutt E.G., Doyle A.E., Nigg J.T., Faraone S.V., Pennington B.F., Validity of the executive function theory of attention-deficit/hyperactivity disorder: a meta-analytic review, Biol. Psychiatry, 57, pp. 1336-1346, (2005); Rubia K., Cool” inferior frontostriatal dysfunction in attention-deficit/hyperactivity disorder versus “hot” ventromedial orbitofrontal-limbic dysfunction in condu…	C.N. Kahathuduwa; Department of Laboratory Sciences and Primary Care, School of Health Professions, Texas Tech University Health Sciences Center, Lubbock, 3601 4th Street, United States; email: chanaka.kahathuduwa@ttuhsc.edu		Nature Research						20452322			32753637	English	Sci. Rep.	Article	Final	All Open Access; Gold Open Access; Green Open Access	Scopus	2-s2.0-85089076132
Schneider R.; Grüner M.; Heiland A.; Keller M.; Kujanová Z.; Peper M.; Riegl M.; Schmidt S.; Volz P.; Walach H.	Schneider, Rainer (56188182600); Grüner, Mauritz (15843691000); Heiland, Alexandra (57224414516); Keller, Martina (7401805347); Kujanová, Zuzana (15843351100); Peper, Martin (55952183400); Riegl, Maximilian (15844252300); Schmidt, Stefan (7401845098); Volz, Petra (8443176900); Walach, Harald (57204338726)	56188182600; 15843691000; 57224414516; 7401805347; 15843351100; 55952183400; 15844252300; 7401845098; 8443176900; 57204338726	Effects of expectation and caffeine on arousal, well-being, and reaction time	2006	International Journal of Behavioral Medicine	13	4		330	339	9	24	10.1207/s15327558ijbm1304_8	https://www.scopus.com/inward/record.uri?eid=2-s2.0-33846907101&doi=10.1207%2fs15327558ijbm1304_8&partnerID=40&md5=ad5b81c2f632b4ce408cad786829aac2	Institute for Environmental Medicine, Hospital Epidemiology, University Hospital, Freiburg, Germany; Department of Psychology, University of Freiburg, Germany; Department of Psychology, University of Prešov, Slovakia; University of Northampton, School of Social Sciences, European Office of the Samueli Institute, Northampton, United Kingdom; University Hospital Freiburg, Institute for Environmenta…	Schneider R., Institute for Environmental Medicine, Hospital Epidemiology, University Hospital, Freiburg, Germany, University Hospital Freiburg, Institute for Environmental Medicine, Hospital Epidemiology, 79106 Freiburg, Breisacher Strasse 115 B, Germany; Grüner M., Department of Psychology, University of Freiburg, Germany; Heiland A., Department of Psychology, University of Freiburg, Germany; K…	The objective of this study is to determine the impact of expectation associated with placebo and caffeine ingestion. We used a three-armed, randomized, double-blind design. Two three-armed experiments varying instruction (true, false, control) investigated the role of expectations of changes in arousal (blood pressure, heart rate), subjective well-being, and reaction time (RT). In Experiment 1 (…	Arousal; Blood pressure; Expectation; Placebo effects; Reaction time; Well-being	Adolescent; Adult; Affect; Arousal; Blood Pressure; Caffeine; Coffee; Double-Blind Method; Female; Heart Rate; Humans; Male; Middle Aged; Placebo Effect; Reaction Time; Set (Psychology); caffeine; placebo; adult; alertness; arousal; article; blood pressure; clinical trial; coffee; controlled clinical trial; controlled study; double blind procedure; expectation; female; Germany; heart rate; human;…		caffeine, 58-08-2; Caffeine, 58-08-2			Samueli Institute	This study was funded by the Samueli Institute, Alexandria, Virginia. We are grateful to the participants as well as to W. Keller and A. Schneider for their commitment as experimenters. We also thank R. Trittler for sharing his pharmacologic expertise with us.	Ader R., Conditioned responses in pharmacotherapy research, Psychological Medicine, 23, pp. 297-299, (1993); Ader R., The placebo effect: If it's all in your head, does that mean you only think you feel better?, Advances in Mind Body Medicine, 16, pp. 7-11, (2000); Barone J.J., Roberts H.R., Caffeine consumption, Food and Chemical Toxicology, 34, pp. 119-129, (1996); Beecher H.K., The powerful pl…	R. Schneider; University Hospital Freiburg, Institute for Environmental Medicine, Hospital Epidemiology, 79106 Freiburg, Breisacher Strasse 115 B, Germany; email: rainer.schneider@uniklinik-freiburg.de								10705503		IJBMF	17228991	English	Int. J. Behav. Med.	Article	Final	All Open Access; Green Open Access	Scopus	2-s2.0-33846907101
Berjisian E.; Naderi A.; Mojtahedi S.; Grgic J.; Ghahramani M.H.; Karayigit R.; Forbes J.L.; Amaro-Gahete F.J.; Forbes S.C.	Berjisian, Erfan (57224113403); Naderi, Alireza (57044404400); Mojtahedi, Shima (55347863700); Grgic, Jozo (57194278671); Ghahramani, Mohammad Hossein (57981799700); Karayigit, Raci (57221261756); Forbes, Jennifer L. (57981471900); Amaro-Gahete, Francisco J. (56957180700); Forbes, Scott C. (36973795700)	57224113403; 57044404400; 55347863700; 57194278671; 57981799700; 57221261756; 57981471900; 56957180700; 36973795700	Are Caffeine’s Effects on Resistance Exercise and Jumping Performance Moderated by Training Status?	2022	Nutrients	14	22	4840				8	10.3390/nu14224840	https://www.scopus.com/inward/record.uri?eid=2-s2.0-85142665499&doi=10.3390%2fnu14224840&partnerID=40&md5=9413a7b3f90bdb5bd7b07735f37fc440	Department of Exercise Physiology, Faculty of Physical Education and Sport Sciences, Tehran University, Tehran, 1417935840, Iran; Department of Exercise Physiology, Borujerd Branch, Islamic Azad University, Borujerd, 6915136111, Iran; Institute for Health and Sport, Victoria University, Melbourne, 3011, VIC, Australia; Physical Education and Sport Sciences Department, Faculty of Humanities, Tarbi…	Berjisian E., Department of Exercise Physiology, Faculty of Physical Education and Sport Sciences, Tehran University, Tehran, 1417935840, Iran; Naderi A., Department of Exercise Physiology, Borujerd Branch, Islamic Azad University, Borujerd, 6915136111, Iran; Mojtahedi S., Department of Exercise Physiology, Faculty of Physical Education and Sport Sciences, Tehran University, Tehran, 1417935840, I…	This study aimed to explore if the effects of caffeine intake on resistance exercise and jumping performance are moderated by training status. We included ten resistance-trained and ten recreationally active males in a randomized, double-blind, crossover study. Participants were categorized into groups according to their resistance to training experience and muscular strength levels. Exercise per…	caffeine; ergogenic aid; muscular strength-endurance; resistance training	Caffeine; Cross-Over Studies; Exercise; Humans; Male; Muscle Strength; Performance-Enhancing Substances; Resistance Training; caffeine; caffeine; performance enhancing substance; adult; Article; body mass; classification; clinical article; comparative study; controlled study; crossover procedure; double blind procedure; effect size; exercise; exercise physiology; experimental design; human; jumpi…		caffeine, 58-08-2; Caffeine, ; Performance-Enhancing Substances,			University of Tehran, UT, (31100/1)	The authors would like to acknowledge the financial support of the University of Tehran for this research under grant number 31100/1.	Grgic J., Grgic I., Pickering C., Schoenfeld B.J., Bishop D.J., Pedisic Z., Wake up and smell the coffee: Caffeine supplementation and exercise performance—An umbrella review of 21 published meta-analyses, Br. J. Sport. Med, 54, pp. 681-688, (2020); Salinero J.J., Lara B., Del Coso J., Effects of acute ingestion of caffeine on team sports performance: A systematic review and meta-analysis, Res. S…	S. Mojtahedi; Department of Exercise Physiology, Faculty of Physical Education and Sport Sciences, Tehran University, Tehran, 1417935840, Iran; email: shmojtahedi@ut.ac.ir; S.C. Forbes; Department of Physical Education Studies, Brandon University, Brandon, R7A 6A9, Canada; email: forbess@brandonu.ca		MDPI						20726643			36432526	English	Nutrients	Article	Final	All Open Access; Gold Open Access	Scopus	2-s2.0-85142665499
Sharif S.; Fergus S.; Guirguis A.; Smeeton N.; Schifano F.	Sharif, Safia (57222531252); Fergus, Suzanne (6507806304); Guirguis, Amira (55496109900); Smeeton, Nigel (35858089900); Schifano, Fabrizio (7003711214)	57222531252; 6507806304; 55496109900; 35858089900; 7003711214	Exploring the understanding, source of availability and level of access of cognitive enhancers among university students in the United Arab Emirates: A qualitative study	2024	Human Psychopharmacology	39	1	e2888				0	10.1002/hup.2888	https://www.scopus.com/inward/record.uri?eid=2-s2.0-85178470942&doi=10.1002%2fhup.2888&partnerID=40&md5=55e8f35b9fb782d2de8b2fa0903f8253	Psychopharmacology, Substance Misuse and Novel Psychoactive Substances Research Unit, School of Life and Medical Sciences, University of Hertfordshire, Hatfield, United Kingdom; Pharmacy, Swansea University Medical School, The Grove Extension, Swansea, United Kingdom; Centre for Research in Public Health and Community Care, School of Health and Social Work, University of Hertfordshire, Hatfield, …	Sharif S., Psychopharmacology, Substance Misuse and Novel Psychoactive Substances Research Unit, School of Life and Medical Sciences, University of Hertfordshire, Hatfield, United Kingdom; Fergus S., Psychopharmacology, Substance Misuse and Novel Psychoactive Substances Research Unit, School of Life and Medical Sciences, University of Hertfordshire, Hatfield, United Kingdom; Guirguis A., Psychoph…	Objective: The use of prescription stimulants for cognitive enhancement by healthy university students, identified as the largest cohort of cognitive enhancer (CE) users, is of growing interest. The purpose of this study was to look at the understanding, perception, experience, and level of access of CEs among healthy university students in the United Arab Emirates (UAE). Methods: The study was c…	cognitive enhancers; drug misuse; qualitative; smart drugs; UAE; university students	Caffeine; Central Nervous System Stimulants; Humans; Nootropic Agents; Students; United Arab Emirates; Universities; amphetamine plus dexamphetamine; caffeine; cyanocobalamin; folic acid; methylphenidate; modafinil; nootropic agent; piracetam; central stimulant agent; nootropic agent; adult; Article; cognition; comprehension; coronavirus disease 2019; drug safety; female; Ginkgo biloba; health ca…		caffeine, 58-08-2; cyanocobalamin, 53570-76-6, 68-19-9, 8064-09-3; folic acid, 59-30-3, 6484-89-5; methylphenidate, 113-45-1, 298-59-9; modafinil, 68693-11-8; piracetam, 7491-74-9; Caffeine, ; Central Nervous System Stimulants, ; Nootropic Agents,					Abelman D.D., Mitigating risks of students use of study drugs through understanding motivations for use and applying harm reduction theory: A literature review, Harm Reduction Journal, 14, 1, (2017); Adams A., Cox A.L., Questionnaires, in-depth interviews and focus groups, Research methods for human-computer interaction, pp. 17-34, (2008); Al-Issa A., English as a medium of instruction and the en…	S. Sharif; Psychopharmacology, Substance Misuse and Novel Psychoactive Substances Research Unit, School of Life and Medical Sciences, University of Hertfordshire, Hatfield, United Kingdom; email: s.sharif2@herts.ac.uk		John Wiley and Sons Ltd						08856222		HUPSE	38037315	English	Hum. Psychopharmacol.	Article	Final	All Open Access; Hybrid Gold Open Access	Scopus	2-s2.0-85178470942
Ambrozy C.A.; Hawes N.E.; Hayden O.L.; Sortz I.; Malek M.H.	Ambrozy, Christina A. (59142929600); Hawes, Nicole E. (59142929700); Hayden, Olivia L. (59143067900); Sortz, Isabella (59143028600); Malek, Moh H. (7103200998)	59142929600; 59142929700; 59143067900; 59143028600; 7103200998	Caffeine Expectancy Does Not Influence the Physical Working Capacity at the Fatigue Threshold	2024	Journal of Strength and Conditioning Research	38	6		1056	1062	6	0	10.1519/JSC.0000000000004742	https://www.scopus.com/inward/record.uri?eid=2-s2.0-85194127413&doi=10.1519%2fJSC.0000000000004742&partnerID=40&md5=f570b18853175e1262860b4869d081c5	Physical Therapy Program, Department of Health Care Sciences, College of Pharmacy and Health Sciences, Wayne State University, Detroit, MI, United States; Integrative Physiology of Exercise Laboratory, Department of Health Care Sciences, College of Pharmacy and Health Sciences, Wayne State University, Detroit, MI, United States	Ambrozy C.A., Physical Therapy Program, Department of Health Care Sciences, College of Pharmacy and Health Sciences, Wayne State University, Detroit, MI, United States, Integrative Physiology of Exercise Laboratory, Department of Health Care Sciences, College of Pharmacy and Health Sciences, Wayne State University, Detroit, MI, United States; Hawes N.E., Physical Therapy Program, Department of He…	Ambrozy, CA, Hawes, NE, Hayden, OL, Sortzi, I, and Malek, MH. Caffeine expectancy does not influence the physical working capacity at the fatigue threshold. J Strength Cond Res 38(6): 1056-1062, 2024 - The placebo effect occurs when a desired outcome is experienced due to the belief that a treatment is effective, even in the absence of an active ingredient. One explanation for this effect is base…	exercise; muscle; physiology; placebo effect; statistics	Adult; Caffeine; Central Nervous System Stimulants; Electromyography; Humans; Male; Muscle Fatigue; Muscle, Skeletal; Placebo Effect; Young Adult; caffeine; central stimulant agent; adult; controlled study; drug effect; electromyography; human; male; muscle fatigue; physiology; placebo effect; randomized controlled trial; skeletal muscle; young adult		caffeine, 58-08-2; Caffeine, ; Central Nervous System Stimulants,					Aguilar-Navarro M., Munoz G., Salinero J.J., Al E., Urine caffeine concentration in doping control samples from 2004 to 2015, Nutrients, 11, (2019); Anderson D.E., German R.E., Harrison M.E., Bourassa K.N., Taylor C.E., Real and perceived effects of caffeine on sprint cycling in experienced cyclists, J Strength Cond Res, 34, pp. 929-933, (2020); Barone J.J., Roberts H., Dews P.B., Human consumpti…	M.H. Malek; Physical Therapy Program, Department of Health Care Sciences, College of Pharmacy and Health Sciences, Wayne State University, Detroit, United States; email: en7488@wayne.edu		NSCA National Strength and Conditioning Association						10648011			38781467	English	J. Strength Cond. Res.	Article	Final		Scopus	2-s2.0-85194127413
McCall W.V.	McCall, W. Vaughn (7005065339)	7005065339	Electroconvulsive therapy and placebo effects: Does full disclosure affect expectancy and satisfaction?	2006	Journal of ECT	22	3		161	162	1	4	10.1097/01.yct.0000235927.45117.57	https://www.scopus.com/inward/record.uri?eid=2-s2.0-33748612473&doi=10.1097%2f01.yct.0000235927.45117.57&partnerID=40&md5=1e96ea79dfd5be760ba36c43219c469c			[No abstract available]		Antidepressive Agents; Electroconvulsive Therapy; Humans; Patient Satisfaction; Placebo Effect; Treatment Outcome; antidepressant agent; caffeine; glucose; monoamine oxidase inhibitor; placebo; serotonin uptake inhibitor; tricyclic antidepressant agent; amnesia; cognitive defect; depression; disease severity; editorial; electroconvulsive therapy; Hamilton scale; health care access; human; informe…		caffeine, 58-08-2; glucose, 50-99-7, 84778-64-3; Antidepressive Agents,					McCall W.V., Reboussin D.M., Weiner R.D., Et al., Titrated moderately suprathreshold vs fixed high-dose right unilateral electroconvulsive therapy: Acute antidepressant and cognitive effects, Arch Gen Psychiatry, 57, pp. 438-444, (2000); McCall W.V., Dunn A., Rosenquist P.B., Et al., Markedly suprathreshold right unilateral ECT versus minimally suprathreshold bilateral ECT: Antidepressant and mem…									15334112		JOUEF	16957529	English	J. ECT	Editorial	Final		Scopus	2-s2.0-33748612473
Valero F.; González-Mohíno F.; Salinero J.J.	Valero, Fernando (58849961900); González-Mohíno, Fernando (57188754635); Salinero, Juan José (35105896600)	58849961900; 57188754635; 35105896600	Belief That Caffeine Ingestion Improves Performance in a 6-Minute Time Trial Test without Affecting Pacing Strategy	2024	Nutrients	16	2	327				2	10.3390/nu16020327	https://www.scopus.com/inward/record.uri?eid=2-s2.0-85183439561&doi=10.3390%2fnu16020327&partnerID=40&md5=ca917dba39be84acb1b72d2a59018e76	Sport Training Lab, Faculty of Sport Sciences, University of Castilla-La Mancha, Toledo, 45071, Spain; Facultad de Ciencias de la Vida y de la Naturaleza, Universidad Nebrija, Madrid, 28248, Spain	Valero F., Sport Training Lab, Faculty of Sport Sciences, University of Castilla-La Mancha, Toledo, 45071, Spain; González-Mohíno F., Sport Training Lab, Faculty of Sport Sciences, University of Castilla-La Mancha, Toledo, 45071, Spain, Facultad de Ciencias de la Vida y de la Naturaleza, Universidad Nebrija, Madrid, 28248, Spain; Salinero J.J., Sport Training Lab, Faculty of Sport Sciences, Unive…	This study aimed to analyze the placebo effect associated with caffeine ingestion on running performance. Methods: Thirteen recreationally trained males in long-distance running (age: 38.5 ± 11.9 years, 11.0 ± 8.8 years of running experience) performed a 6 min time trial test in each experimental condition (caffeine-informed/placebo ingested (placebo) and non-ingested (control)) separated by 7 da…	ergogenic aids; expectancy; placebo effect; running performance	Adult; Athletic Performance; Caffeine; Double-Blind Method; Eating; Heart Rate; Humans; Male; Middle Aged; Running; caffeine; placebo; caffeine; adult; Article; calculation; circadian rhythm; clinical article; coffee consumption; competition; controlled study; dietary intake; effect size; endurance athlete; exercise; exercise test; experimental design; fluid intake; heart pacing; heart rate; huma…		caffeine, 58-08-2; Caffeine,	SPSS v 28.0, IBM, United States	IBM, United States	Ministerio de Ciencia e Innovación, MICINN, (PID2020-119162GB-I00/AEI/10.13039/501100011033)	This research was funded by Proyecto PLACEBO (Expediente PID2020-119162GB-I00) Ministry of Science and Innovation, 2020—«Proyectos de I + D + i» PID2020-119162GB-I00/AEI/10.13039/501100011033.	Frisaldi E., Shaibani A., Benedetti F., Pagnini F., Placebo and nocebo effects and mechanisms associated with pharmacological interventions: An umbrella review, BMJ Open, 13, (2023); Beedie C.J., Foad A.J., The Placebo Effect in Sports Performance, Sports Med, 39, pp. 313-329, (2009); Hurst P., Schipof-Godart L., Szabo A., Raglin J., Hettinga F., Roelands B., Lane A., Foad A., Coleman D., Beedie …	J.J. Salinero; Sport Training Lab, Faculty of Sport Sciences, University of Castilla-La Mancha, Toledo, 45071, Spain; email: juanjose.salinero@uclm.es		Multidisciplinary Digital Publishing Institute (MDPI)						20726643			38276565	English	Nutrients	Article	Final	All Open Access; Gold Open Access	Scopus	2-s2.0-85183439561
Beauregard M.	Beauregard, Mario (7007133455)	7007133455	Effect of mind on brain activity: Evidence from neuroimaging studies of psychotherapy and placebo effect	2009	Nordic Journal of Psychiatry	63	1		5	16	11	49	10.1080/08039480802421182	https://www.scopus.com/inward/record.uri?eid=2-s2.0-59249089301&doi=10.1080%2f08039480802421182&partnerID=40&md5=48173287b956ffe07629526d3ccd3b99	Departments of Psychology, Centre de Recherche en Neuropsychologie et Cognition (CERNEC), Universite de Montreal, Montreal, QC, Canada	Beauregard M., Departments of Psychology, Centre de Recherche en Neuropsychologie et Cognition (CERNEC), Universite de Montreal, Montreal, QC, Canada	Mentalistic variables must be considered to reach a correct understanding of the neurophysiological basis of behavior in humans. Confusion regarding the relative importance of neurophysiological and mentalistic variables can lead to important misconceptions about causes and effects in the study of human behavior. In this article, we review neuroimaging studies of the effect of psychotherapy in pa…	Brain; Mind; Placebo effect; Psychoneural Translation Hypothesis; Psychotherapy	Brain; Brain Mapping; Cognitive Therapy; Depressive Disorder, Major; Humans; Magnetic Resonance Imaging; Mental Disorders; Mental Processes; Parkinson Disease; Phobic Disorders; Placebo Effect; Positron-Emission Tomography; Psychophysiology; Psychotherapy; Tomography, Emission-Computed, Single-Photon; antidepressant agent; anxiolytic agent; apomorphine; caffeine; carfentanil; fluorodeoxyglucose f…		apomorphine, 314-19-2, 58-00-4; caffeine, 58-08-2; carfentanil, 59708-52-0; fluorodeoxyglucose f 18, 63503-12-8; fluoxetine, 54910-89-3, 56296-78-7, 59333-67-4; levodopa, 59-92-7; naloxone, 357-08-4, 465-65-6; remifentanil, 132539-07-2			Natural Sciences and Engineering Research Council of Canada, NSERC; Fonds de Recherche du Québec - Santé, FRQS	Acknowledgements*This work was supported by grants from the Fonds de recherche en santé du Québec (FRSQ) and National Sciences and Engineering Research Council of Canada (NSERC).	Schwartz J.M., Stapp H., Beauregard M., Quantum theory in neuroscience and psychology: A neurophysical model of mind/brain interaction, Philos Trans R Soc B: Biol Sci, 360, pp. 1309-1327, (2005); Bandura A., Social cognitive theory: An agentic perspective, Ann Rev Psychol, 52, pp. 1-26, (2001); Lewis B., Psychotherapy, neuroscience, and philosophy of mind, Am J Psychother, 48, pp. 85-93, (1994); …									15024725		NJPYE	19023697	English	Nord. J. Psychiatry	Article	Final		Scopus	2-s2.0-59249089301
Basedau H.; Ornello R.; Matteis E.D.; Davaasuren B.; Kadyrova B.; Vuralli D.; Bozhenko M.; Azizova I.; Bitsadze N.; Eralieva E.; Ashina M.; Mitsikostas D.; Puledda F.	Basedau, Hauke (57212764657); Ornello, Raffaele (55865973700); Matteis, Eleonora De (58737632100); Davaasuren, Bolortsetseg (58738855500); Kadyrova, Begimai (58157474800); Vuralli, Doga (57210288534); Bozhenko, Myroslav (57216585054); Azizova, Ilaha (58145918400); Bitsadze, Natia (58736417600); Eralieva, Elnura (58737225100); Ashina, Messoud (6701712412); Mitsikostas, Dimos (55883591300); Puledda…	57212764657; 55865973700; 58737632100; 58738855500; 58157474800; 57210288534; 57216585054; 58145918400; 58736417600; 58737225100; 6701712412; 55883591300; 55547200300	Placebo and nocebo in the treatment of migraine: How much does real world effectiveness depend on contextual effects?	2023	Cephalalgia	43	12					3	10.1177/03331024231218392	https://www.scopus.com/inward/record.uri?eid=2-s2.0-85178349258&doi=10.1177%2f03331024231218392&partnerID=40&md5=4ca38f1de352d6464bf8c03f7bd26f84	Department of Systems Neuroscience, University Medical Center Hamburg- Eppendorf, Hamburg, Germany; Department of Biotechnological and Applied Clinical Sciences, University of L’Aquila, L’Aquila, Italy; Department of Neurology, State Special Servant Hospital of Mongolia, Ulaanbaatar, Mongolia; Department of Special Clinical Disciplines, International School of Medicine of International, Universit…	Basedau H., Department of Systems Neuroscience, University Medical Center Hamburg- Eppendorf, Hamburg, Germany; Ornello R., Department of Biotechnological and Applied Clinical Sciences, University of L’Aquila, L’Aquila, Italy; Matteis E.D., Department of Biotechnological and Applied Clinical Sciences, University of L’Aquila, L’Aquila, Italy; Davaasuren B., Department of Neurology, State Special S…	Purpose: Treatments in medicine impact individuals beyond their intended effects, due to phenomena such as the placebo and nocebo effects. The placebo effect arises from the positive expectation of a treatment being beneficial, while the nocebo effect stems from the negative expectation of a treatment causing harm. Both in real-world practice and clinical trials, treatments can lead to outcomes u…	contextual effects; headache; Migraine; nocebo; placebo	Humans; Migraine Disorders; Nocebo Effect; Pain Management; Placebo Effect; amitriptyline; angiotensin 2 receptor antagonist; anticonvulsive agent; antiemetic agent; antihypertensive agent; beta adrenergic receptor blocking agent; botulinum toxin A; caffeine; calcium channel blocking agent; dipeptidyl carboxypeptidase inhibitor; paracetamol; placebo; propranolol; topiramate; tricyclic antidepress…		amitriptyline, 50-48-6, 549-18-8; botulinum toxin A, 93384-43-1, 1309378-01-5, 1800016-51-6, 1638949-86-6, 1883793-14-3; caffeine, 58-08-2; paracetamol, 103-90-2; propranolol, 13013-17-7, 318-98-9, 3506-09-0, 4199-09-1, 525-66-6; topiramate, 97240-79-4; valproic acid, 1069-66-5, 99-66-1					Mitsikostas D.D., Mantonakis L.I., Chalarakis N.G., Nocebo is the enemy, not placebo. A meta-analysis of reported side effects after placebo treatment in headaches, Cephalalgia, 31, pp. 550-561, (2011); Speciali J.G., Peres M., Bigal M.E., Migraine treatment and placebo effect, Exp Rev Neurotherapeutics, 10, pp. 413-419, (2010); Shapiro A.K., Semantics of the placebo, Psychiatric Quart, 42, pp. 6…	F. Puledda; Headache Group, Wolfson SPaRC, Institute of Psychiatry, Psychology and Neuroscience, King's College London, London, United Kingdom; email: francesca.puledda@kcl.ac.uk		SAGE Publications Ltd						03331024		CEPHD	38041833	English	Cephalalgia	Review	Final	All Open Access; Hybrid Gold Open Access	Scopus	2-s2.0-85178349258
Costa G.D.C.T.; Galvão L.; Bottaro M.; Mota J.F.; Pimentel G.D.; Gentil P.	Costa, Gustavo De Conti Teixeira (55341092500); Galvão, Luan (57200259090); Bottaro, Martim (55123938100); Mota, João Felipe (11440108700); Pimentel, Gustavo Duarte (35741739500); Gentil, Paulo (23034433300)	55341092500; 57200259090; 55123938100; 11440108700; 35741739500; 23034433300	Effects of placebo on bench throw performance of Paralympic weightlifting athletes: A pilot study	2019	Journal of the International Society of Sports Nutrition	16	1	9				19	10.1186/s12970-019-0276-9	https://www.scopus.com/inward/record.uri?eid=2-s2.0-85061865844&doi=10.1186%2fs12970-019-0276-9&partnerID=40&md5=cbb0381765b67c87b3f2fe78c5cafea5	Faculdade de Educação Física e Dança, Universidade Federal de Goiás, Goiás, Brazil; Faculdade de Educação Física, Universidade de Brasília, Distrito Federal, Brasília, Brazil; Faculdade de Nutrição, Universidade Federal de Goiás, Goiás, Brazil	Costa G.D.C.T., Faculdade de Educação Física e Dança, Universidade Federal de Goiás, Goiás, Brazil; Galvão L., Faculdade de Educação Física e Dança, Universidade Federal de Goiás, Goiás, Brazil; Bottaro M., Faculdade de Educação Física, Universidade de Brasília, Distrito Federal, Brasília, Brazil; Mota J.F., Faculdade de Nutrição, Universidade Federal de Goiás, Goiás, Brazil; Pimentel G.D., Facul…	Background: The aim of the present study was to analyse the effects of placebo on bench throw performance in Paralympic weightlifting athletes. Methods: The study involved four Paralympic weightlifting male athletes (age: 40.25 ± 9.91 years, weight: 60.5 ± 8.29 kg, height: 1.60 ± 0.15 m) that visited the laboratory in three occasions, separated by 72 h. In the first session, the athletes were tes…	Nutritional supplements; Psyching up; Sports performance	Adult; Athletes; Athletic Performance; Caffeine; Cross-Over Studies; Humans; Male; Middle Aged; Muscle Strength; Pilot Projects; Placebo Effect; Sports for Persons with Disabilities; Weight Lifting; caffeine; adult; athlete; athletic performance; controlled study; crossover procedure; disabled sport; human; male; middle aged; muscle strength; pilot study; placebo effect; psychology; randomized co…		caffeine, 58-08-2; Caffeine,					Maughan R.J., Burke L.M., Dvorak J., De L., Peeling P., Phillips S.M., Et al., IOC consensus statement: Dietary supplements and the high-performance athlete, Br. J. Sports Med., 52, pp. 439-455, (2018); Del Coso J., Munoz G., Munoz-Guerra J., Prevalence of caffeine use in elite athletes following its removal from the World Anti-Doping Agency list of banned substances, Appl. Physiol. Nutr. Metab.,…	P. Gentil; Faculdade de Educação Física e Dança, Universidade Federal de Goiás, Goiás, Brazil; email: paulogentil@hotmail.com		BioMed Central Ltd.						15502783			30782172	English	J. Int. Soc. Sports Nutr.	Article	Final	All Open Access; Gold Open Access; Green Open Access	Scopus	2-s2.0-85061865844
Schürks M.; Kastrup O.; Diener H.-C.	Schürks, M. (57218313399); Kastrup, O. (56033441500); Diener, H.-C. (36071970300)	57218313399; 56033441500; 36071970300	Triptan responsive hypnic headache? [2]	2006	European Journal of Neurology	13	6		666	667	1	11	10.1111/j.1468-1331.2006.01233.x	https://www.scopus.com/inward/record.uri?eid=2-s2.0-33745018378&doi=10.1111%2fj.1468-1331.2006.01233.x&partnerID=40&md5=2e3741d9433ace280b6b9d2185f74f3c	Klinik und Poliklinik für Neurologie, Universitätsklinikum Essen, 45122 Essen, Hufelandstrasse 55, Germany; Department of Neurology, University of Duisburg-Essen, Essen, Germany	Schürks M., Klinik und Poliklinik für Neurologie, Universitätsklinikum Essen, 45122 Essen, Hufelandstrasse 55, Germany, Department of Neurology, University of Duisburg-Essen, Essen, Germany; Kastrup O., Department of Neurology, University of Duisburg-Essen, Essen, Germany; Diener H.-C., Department of Neurology, University of Duisburg-Essen, Essen, Germany	[No abstract available]	Frovatriptan; Hypnic headache; Rizatriptan	Aged; Calcium Channel Blockers; Female; Flunarizine; Headache Disorders; Humans; Placebo Effect; Tryptamines; acetazolamide; amitriptyline; caffeine; flunarizine; gabapentin; indometacin; lithium; nonsteroid antiinflammatory agent; oxygen; prednisone; rizatriptan; tramadol; triptan derivative; verapamil; aged; anamnesis; case report; clinical feature; disease severity; female; follow up; Germany;…		acetazolamide, 1424-27-7, 59-66-5; amitriptyline, 50-48-6, 549-18-8; caffeine, 30388-07-9, 58-08-2; flunarizine, 30484-77-6, 52468-60-7; gabapentin, 60142-96-3; indometacin, 53-86-1, 74252-25-8, 7681-54-1; lithium, 7439-93-2; oxygen, 7782-44-7; prednisone, 53-03-2; rizatriptan, 144034-80-0, 145202-66-0; tramadol, 27203-92-5, 36282-47-0; verapamil, 152-11-4, 52-53-9; Calcium Channel Blockers, ; Fl…					Raskin N.H., The hypnic headache syndrome, Headache, 28, pp. 534-536, (1988); The International Classification of Headache Disorders, Cephalalgia, 24, pp. 1-160, (2004); Relja G., Zorzon M., Locatelli L., Carraro N., Antonello R.M., Cazzato G., Hypnic headache: Rapid and long-lasting response to prednisone in two new cases, Cephalalgia, 22, pp. 157-159, (2002); Evers S., Goadsby P.J., Hypnic head…	M. Schürks; Klinik und Poliklinik für Neurologie, Universitätsklinikum Essen, 45122 Essen, Hufelandstrasse 55, Germany; email: schuerks@hotmail.com								14681331		EJNEF	16796594	English	Eur. J. Neurol.	Letter	Final		Scopus	2-s2.0-33745018378
Attwood A.; Terry P.; Higgs S.	Attwood, Angela (23088191900); Terry, Philip (10244763900); Higgs, Suzanne (7006064771)	23088191900; 10244763900; 7006064771	Conditioned effects of caffeine on performance in humans	2010	Physiology and Behavior	99	3		286	293	7	10	10.1016/j.physbeh.2009.11.004	https://www.scopus.com/inward/record.uri?eid=2-s2.0-74249100610&doi=10.1016%2fj.physbeh.2009.11.004&partnerID=40&md5=8007f457ebba905e2f2985d5af8c4601	School of Psychology, University of Birmingham, Edgbaston, Birmingham, B15 2TT, United Kingdom	Attwood A., School of Psychology, University of Birmingham, Edgbaston, Birmingham, B15 2TT, United Kingdom; Terry P., School of Psychology, University of Birmingham, Edgbaston, Birmingham, B15 2TT, United Kingdom; Higgs S., School of Psychology, University of Birmingham, Edgbaston, Birmingham, B15 2TT, United Kingdom	There is limited evidence for the conditioning of stimulant-like drug effects to previously-neutral stimuli in humans. Two studies tested whether the facilitatory effects of caffeine on cognitive performance can be conditioned to the context of drug administration. In Experiment 1, sixteen participants were divided equally into two groups: one group (the "paired" group) received 250 mg caffeine i…	Associative learning; Caffeine; Cognitive performance; Conditioning; Placebo effect; Reaction time	Adolescent; Adult; Affect; Association Learning; Caffeine; Cognition; Conditioning (Psychology); Female; Humans; Male; Placebos; Psychomotor Performance; Reaction Time; caffeine; adult; article; beverage; cognition; conditioning; controlled study; female; human; human experiment; male; normal human; priority journal; response time; semantics; state dependent learning; task performance; visual sti…		caffeine, 58-08-2; Caffeine, 58-08-2; Placebos,					Attwood A.S., Higgs S., Terry P., Differential responsiveness to caffeine and perceived effects of caffeine in moderate and high regular caffeine consumers, Psychopharmacology, 190, pp. 469-477, (2007); Baddeley A.D., A three-minute reasoning test based on grammatical transformation, Psychonom Sci, 10, pp. 341-342, (1968); Barr G.A., Sharpless N.S., Cooper S., Schiff S.R., Paredes W., Bridger W.H…	S. Higgs; School of Psychology, University of Birmingham, Edgbaston, Birmingham, B15 2TT, United Kingdom; email: s.higgs.1@bham.ac.uk								00319384		PHBHA	19931288	English	Physiol. Behav.	Article	Final		Scopus	2-s2.0-74249100610
Suh S.-Y.; Choi Y.S.; Oh S.C.; Kim Y.S.; Cho K.; Bae W.K.; Lee J.H.; Seo A.-R.; Ahn H.-Y.	Suh, Sang-Yeon (16067724500); Choi, Youn Seon (35186850000); Oh, Sang Cheul (55647062500); Kim, Young Sung (57215377800); Cho, Kyunghee (57203609495); Bae, Woo Kyung (52363350200); Lee, Ju Hyun (57210866644); Seo, Ah-Ram (55441211500); Ahn, Hong-Yup (15759048100)	16067724500; 35186850000; 55647062500; 57215377800; 57203609495; 52363350200; 57210866644; 55441211500; 15759048100	Caffeine as an adjuvant therapy to opioids in cancer pain: A randomized, double-blind, placebo-controlled trial	2013	Journal of Pain and Symptom Management	46	4		474	482	8	15	10.1016/j.jpainsymman.2012.10.232	https://www.scopus.com/inward/record.uri?eid=2-s2.0-84885291188&doi=10.1016%2fj.jpainsymman.2012.10.232&partnerID=40&md5=c8ceb4fd8bd55d6627957eb4117e4b97	Department of Medicine, Dongguk University, Jung-gu, Seoul 100-715, 30 Pildong-ro 1-gil, South Korea; Department of Statistics, Dongguk University, Seoul, South Korea; Department of Family Medicine, Dongguk University Ilsan Hospital, Goyang-si, Gyeonggi-do, South Korea; Department of Family Medicine, Korea University Guro Hospital, Seoul, South Korea; Division of Oncology, Department of Internal …	Suh S.-Y., Department of Medicine, Dongguk University, Jung-gu, Seoul 100-715, 30 Pildong-ro 1-gil, South Korea, Department of Family Medicine, Dongguk University Ilsan Hospital, Goyang-si, Gyeonggi-do, South Korea; Choi Y.S., Department of Family Medicine, Korea University Guro Hospital, Seoul, South Korea; Oh S.C., Division of Oncology, Department of Internal Medicine, Korea University Guro Hos…	Context: Opioid therapy often shows insufficient efficacy and substantial adverse events in patients with advanced cancer. Objectives: To assess the efficacy of caffeine infusion as an adjuvant analgesic to opioid therapy in patients with advanced cancer. Methods: A double-blind, randomized, placebo-controlled trial was conducted in the palliative care wards of two teaching hospitals in South Kor…	Caffeine; cancer pain; opioid therapy; randomized controlled trial	Aged; Analgesics, Opioid; Caffeine; Central Nervous System Stimulants; Chemotherapy, Adjuvant; Double-Blind Method; Drug Therapy, Combination; Female; Humans; Male; Middle Aged; Neoplasms; Pain; Pain Measurement; Palliative Care; Placebo Effect; Treatment Outcome; Caffeine; cancer pain; opioid therapy; randomized controlled trial; antidepressant agent; caffeine; opiate; placebo; sodium chloride; …		caffeine, 58-08-2; opiate, 53663-61-9, 8002-76-4, 8008-60-4; sodium chloride, 7647-14-5			National Research Foundation of Korea, NRF	This study was supported by the National Research Foundation of Korea (Grant No. KRF-2008-531-E00058 ). The sponsor had no role in the study. The authors declare that they do not have any conflicts of interest.	Caraceni A., Hanks G., Kaasa S., Use of opioid analgesics in the treatment of cancer pain: Evidence-based recommendations from the EAPC, Lancet Oncol, 13, (2012); Deandrea S., Montanari M., Moja L., Apolone G., Prevalence of undertreatment in cancer pain. A review of published literature, Ann Oncol, 19, pp. 1985-1991, (2008); Aiello-Laws L., Reynolds J., Deizer N., Putting evidence into practice:…	S.-Y. Suh; Department of Medicine, Dongguk University, Jung-gu, Seoul 100-715, 30 Pildong-ro 1-gil, South Korea; email: lisasuhmd@hotmail.com								18736513		JPSME	23498965	English	J. Pain Symptom Manage.	Article	Final	All Open Access; Bronze Open Access	Scopus	2-s2.0-84885291188
Mills L.; Lee J.C.; Boakes R.; Colagiuri B.	Mills, Llewellyn (57188730954); Lee, Jessica C. (55507316600); Boakes, Robert (7005472235); Colagiuri, Ben (24511982300)	57188730954; 55507316600; 7005472235; 24511982300	Reduction in caffeine withdrawal after open-label decaffeinated coffee	2023	Journal of Psychopharmacology	37	2		181	191	10	2	10.1177/02698811221147152	https://www.scopus.com/inward/record.uri?eid=2-s2.0-85146524357&doi=10.1177%2f02698811221147152&partnerID=40&md5=f3e505315741af2503e1400cc3a1d962	Discipline of Addiction Medicine, Central Clinical School, University of Sydney, NSW, Australia; Drug and Alcohol Services, South Eastern Sydney Local Health District, NSW, Australia; School of Psychology, University of New South Wales, NSW, Australia; School of Psychology, University of Sydney, NSW, Australia	Mills L., Discipline of Addiction Medicine, Central Clinical School, University of Sydney, NSW, Australia, Drug and Alcohol Services, South Eastern Sydney Local Health District, NSW, Australia; Lee J.C., School of Psychology, University of New South Wales, NSW, Australia; Boakes R., School of Psychology, University of Sydney, NSW, Australia; Colagiuri B., School of Psychology, University of Sydne…	Background: Withdrawal from addictive drugs can be reduced by administering placebo deceptively, but in the clinic it is unethical to deceive the patient. Open-label placebo effects have been observed across a range of psychophysiological phenomena, and may also apply to drug withdrawal. Method: 24-hour abstinent heavy coffee drinkers (N = 61) rated their caffeine withdrawal symptoms before being…	addiction; caffeine; expectancy; placebo; Withdrawal	Alcoholic Intoxication; Caffeine; Coffee; Humans; Psychotropic Drugs; Substance Withdrawal Syndrome; Substance-Related Disorders; caffeine; water; caffeine; psychotropic agent; adult; Article; caffeine withdrawal symptom questionnaire; coffee; coffee consumption; confidence interval; controlled study; decaffeinated coffee; drug dependence; expectancy; female; human; human experiment; internal con…		caffeine, 58-08-2; water, 7732-18-5; Caffeine, ; Coffee, ; Psychotropic Drugs,					Allsop D.J., Copeland J., Norberg M.M., Et al., Quantifying the clinical significance of cannabis withdrawal, PloS One, 7, (2012); Atlas L.Y., Wielgosz J., Whittington R.A., Et al., Specifying the non-specific factors underlying opioid analgesia: Expectancy, attention, and affect, Psychopharmacology, 231, pp. 813-823, (2014); Baker T.B., Piper M.E., McCarthy D.E., Et al., Addiction motivation ref…	L. Mills; Discipline of Addiction Medicine, Central Clinical School, University of Sydney, Australia; email: llew.mills@sydney.edu.au		SAGE Publications Ltd						02698811		JOPSE	36628993	English	J. Psychopharmacol.	Article	Final		Scopus	2-s2.0-85146524357
Del Coso J.; Lara B.; Ruiz-Moreno C.; Salinero J.J.	Del Coso, Juan (14053970400); Lara, Beatriz (55957509500); Ruiz-Moreno, Carlos (57205530725); Salinero, Juan José (35105896600)	14053970400; 55957509500; 57205530725; 35105896600	Challenging the myth of non-response to the ergogenic effects of caffeine ingestion on exercise performance	2019	Nutrients	11	4	732				19	10.3390/nu11040732	https://www.scopus.com/inward/record.uri?eid=2-s2.0-85064232014&doi=10.3390%2fnu11040732&partnerID=40&md5=375f9a00ca30914c8961cc5fa3fce768	Exercise Physiology Laboratory, Camilo José Cela University, Madrid, 28692, Spain	Del Coso J., Exercise Physiology Laboratory, Camilo José Cela University, Madrid, 28692, Spain; Lara B., Exercise Physiology Laboratory, Camilo José Cela University, Madrid, 28692, Spain; Ruiz-Moreno C., Exercise Physiology Laboratory, Camilo José Cela University, Madrid, 28692, Spain; Salinero J.J., Exercise Physiology Laboratory, Camilo José Cela University, Madrid, 28692, Spain	The ergogenicity of caffeine on several exercise and sport situations is well-established. However, the extent of the ergogenic response to acute caffeine ingestion might greatly vary among individuals despite using the same dosage and timing. The existence of one or several individuals that obtained minimal ergogenic effects or even slightly ergolytic effects after caffeine intake (i.e., non-res…	Ergogenic aids; Exercise performance; Individual responses; Responders	Adult; Caffeine; Central Nervous System Stimulants; Cross-Over Studies; Fatigue; Humans; Physical Endurance; Physical Exertion; caffeine; placebo; caffeine; central stimulant agent; aerobic exercise; Article; athlete; cycling; diastolic blood pressure; dietary intake; environmental factor; exercise; exercise test; food intake; habituation; human; physical performance; placebo effect; sport; train…		caffeine, 58-08-2; Caffeine, ; Central Nervous System Stimulants,					Southward K., Rutherfurd-Markwick K., Badenhorst C., Ali A., The Role of Genetics in Moderating the Inter-Individual Differences in the Ergogenicity of Caffeine, Nutrients, (2018); Fulton J.L., Dinas P.C., Carrillo A.E., Edsall J.R., Ryan E.J., Impact of Genetic Variability on Physiological Responses to Caffeine in Humans: A Systematic Review, Nutrients, (2018); Grgic J., Are There Non-Responders…	J. Del Coso; Exercise Physiology Laboratory, Camilo José Cela University, Madrid, 28692, Spain; email: jdelcoso@ucjc.edu		MDPI AG						20726643			30934886	English	Nutrients	Article	Final	All Open Access; Gold Open Access; Green Open Access	Scopus	2-s2.0-85064232014
Bourin M.	Bourin, Michel (24282557300)	24282557300	Experimental anxiety model for anxiety disorders: Relevance to drug discovery	2020	Advances in Experimental Medicine and Biology	1191			169	184	15	7	10.1007/978-981-32-9705-0_11	https://www.scopus.com/inward/record.uri?eid=2-s2.0-85078712668&doi=10.1007%2f978-981-32-9705-0_11&partnerID=40&md5=86a0f10c870cd04dcd62c6d85dd08324	University of Nantes, Nantes, France	Bourin M., University of Nantes, Nantes, France	This chapter describes the various animal models that seem relevant to the development of anxiolytic drugs, as well as the human models of induced anxiety, or more precisely the panic inducers including cholecystokinin. It is also mentioned the theoretical model of Deakin and Graeff which seems to keep all its relevance. The knock animals are evoked as relevant tools as well as a new optogenetic …	Behavioral models; Knockout mice; Optogenetics; Panic inductors; Theoretical model	Animals; Anti-Anxiety Agents; Anxiety; Anxiety Disorders; Cholecystokinin; Disease Models, Animal; Drug Discovery; Humans; Optogenetics; anxiolytic agent; benzodiazepine derivative; caffeine; placebo; serotonin; serotonin uptake inhibitor; tetragastrin; anxiolytic agent; cholecystokinin; anxiety disorder; dorsal raphe nucleus; drug efficacy; drug research; drug safety; elevated plus maze test; ex…		caffeine, 58-08-2; serotonin, 50-67-9; tetragastrin, 1947-37-1; cholecystokinin, 9011-97-6, 93443-27-7; Anti-Anxiety Agents, ; Cholecystokinin,					Vilarim M.M., Rocha Araujo D.M., Nardi A.E., Caffeine challenge test and panic disorder: A systematic literature review, Expert Rev Neurother, 11, pp. 1185-1195, (2011); Bourin M., Malinge M., Guitton B., Provocative agents in panic disorder, Therapie, 50, pp. 301-306, (1995); Bourin M., Animal models for screening anxiolytic-like drugs: A perspective, Dialogues Clin Neurosci, 17, pp. 295-303, (2…	M. Bourin; University of Nantes, Nantes, France; email: michel.bourin@univ-nantes.fr		Springer						00652598		AEMBA	32002929	English	Adv. Exp. Med. Biol.	Book chapter	Final		Scopus	2-s2.0-85078712668
Hammami M.M.; Al-Gaai E.A.; Alvi S.; Hammami M.B.	Hammami, Muhammad M. (7006648059); Al-Gaai, Eman A. (8595829400); Alvi, Syed (7005606814); Hammami, Muhammad B. (57208899483)	7006648059; 8595829400; 7005606814; 57208899483	Interaction between drug and placebo effects: A cross-over balanced placebo design trial	2010	Trials	11		110				21	10.1186/1745-6215-11-110	https://www.scopus.com/inward/record.uri?eid=2-s2.0-78349265786&doi=10.1186%2f1745-6215-11-110&partnerID=40&md5=19bcc9937643e9739bd544725f569941	Center for Clinical Studies and Empirical Ethics, King Faisal Specialist Hospital and Research Center, Riyadh, Saudi Arabia	Hammami M.M., Center for Clinical Studies and Empirical Ethics, King Faisal Specialist Hospital and Research Center, Riyadh, Saudi Arabia; Al-Gaai E.A., Center for Clinical Studies and Empirical Ethics, King Faisal Specialist Hospital and Research Center, Riyadh, Saudi Arabia; Alvi S., Center for Clinical Studies and Empirical Ethics, King Faisal Specialist Hospital and Research Center, Riyadh, S…	Background: The total effect of a medication is the sum of its drug effect, placebo effect (meaning response), and their possible interaction. Current interpretation of clinical trials' results assumes no interaction. Demonstrating such an interaction has been difficult due to lack of an appropriate study design.Methods: 180 adults were randomized to caffeine (300 mg) or placebo groups. Each grou…		Adult; Caffeine; Cross-Over Studies; Humans; Placebo Effect; Research Design; caffeine; placebo; caffeine; adult; area under the curve; article; clinical trial; controlled clinical trial; controlled study; crossover procedure; drug capsule; drug clearance; drug effect; drug half life; drug interaction; drug mechanism; drug research; energy; female; flushing; headache; human; human experiment; int…		caffeine, 58-08-2; Caffeine, 58-08-2			King Abdulaziz City for Science and Technology, KACST, (ARP-26-45)	The study was funded by a grant from The King Abdul-Aziz City for Science and Technology (KACST), Riyadh, Saudi Arabia to MMH (ARP-26-45). KACST had no role in study design; in the collection, analysis, and interpretation of data; in the writing of the manuscript; or in the decision to submit the manuscript for publication. Special thanks to the participants of the study for their dedication and …	Tilburt J.C., Emanuel E.J., Kaptchuk T.J., Curlin F.A., Miller F.G., Prescribing placebo treatments: Results of national survey of US internists and rheumatologists, BMJ, 337, (2008); Hrobjartsson A., Gotzsche P.C., Is the placebo powerless? An analysis of clinical trials comparing placebo with no treatment, N Engl J Med, 344, pp. 1594-1602, (2001); Hrobjartsson A., Gotzsche P.C., Is the placebo …	M.M. Hammami; Center for Clinical Studies and Empirical Ethics, King Faisal Specialist Hospital and Research Center, Riyadh, Saudi Arabia; email: muhammad@kfshrc.edu.sa								17456215			21092089	English	Trials	Article	Final	All Open Access; Gold Open Access	Scopus	2-s2.0-78349265786
Kumar R.	Kumar, Raminder (57034449600)	57034449600	Approved and investigational uses of modafinil: An evidence-based review	2008	Drugs	68	13		1803	1839	36	227	10.2165/00003495-200868130-00003	https://www.scopus.com/inward/record.uri?eid=2-s2.0-50249113719&doi=10.2165%2f00003495-200868130-00003&partnerID=40&md5=8842d30bcc41d0d1372eab66f135b97a	Department of Family Medicine, University of Chicago, Chicago, IL, United States; Department of Family Medicine, University of Chicago, Chicago, IL 60637, 5841 S Maryland Avenue, United States	Kumar R., Department of Family Medicine, University of Chicago, Chicago, IL, United States, Department of Family Medicine, University of Chicago, Chicago, IL 60637, 5841 S Maryland Avenue, United States	Modafinil is a wake-promoting agent that is pharmacologically different from other stimulants. It has been investigated in healthy volunteers, and in individuals with clinical disorders associated with excessive sleepiness, fatigue, impaired cognition and other symptoms. This review examines the use of modafinil in clinical practice based on the results of randomized, double-blind, placebo-contro…	Circadian rhythm sleep disorders, treatment; Modafinil, general; Narcolepsy, treatment; Sleep apnoea syndrome, treatment	Benzhydryl Compounds; Drug Approval; Evidence-Based Medicine; Humans; Narcolepsy; Randomized Controlled Trials as Topic; United States; United States Food and Drug Administration; Wakefulness; amphetamine; antihistaminic agent; caffeine; central stimulant agent; corticosteroid; cyclosporin; dexamphetamine; ethinylestradiol; fluoxetine; histamine H2 receptor antagonist; methylphenidate; modafinil;…		amphetamine, 1200-47-1, 139-10-6, 156-34-3, 2706-50-5, 300-62-9, 51-62-7, 60-13-9, 60-15-1; caffeine, 58-08-2; cyclosporin, 79217-60-0; dexamphetamine, 1462-73-3, 51-63-8, 51-64-9; ethinylestradiol, 57-63-6; fluoxetine, 54910-89-3, 56296-78-7, 59333-67-4; methylphenidate, 113-45-1, 298-59-9; modafinil, 68693-11-8; sertraline, 79617-96-2; triazolam, 28911-01-5; warfarin, 129-06-6, 2610-86-8, 3324-…	provigil				Omnibus sleep in America poll, (2001); Hasler G., Buysse D.J., Gamma A., Et al., Excessive daytime sleepiness in young adults: A 20-year prospective community study, J Clin Psychiatry, 66, pp. 521-529, (2005); Pilcher J.J., Huffcutt A.I., Effects of sleep deprivation on performance: A meta-analysis, Sleep, 19, 4, pp. 318-322, (1996); Dinges D.F., Pack F., Williams K., Et al., Cumulative sleepines…	R. Kumar; Department of Family Medicine, University of Chicago, Chicago, IL 60637, 5841 S Maryland Avenue, United States; email: rkumar@medicine.bsd.uchicago.edu								00126667		DRUGA	18729534	English	Drugs	Review	Final		Scopus	2-s2.0-50249113719
Hammami M.M.; Yusuf A.; Shire F.S.; Hussein R.; Al-Swayeh R.	Hammami, Muhammad M (7006648059); Yusuf, Ahmed (7003650169); Shire, Faduma S. (57194397380); Hussein, Rajaa (8556091200); Al-Swayeh, Reem (57219022190)	7006648059; 7003650169; 57194397380; 8556091200; 57219022190	Does the placebo effect modulate drug bioavailability? Randomized cross-over studies of three drugs	2017	Journal of Negative Results in BioMedicine	16	1	10				1	10.1186/s12952-017-0075-2	https://www.scopus.com/inward/record.uri?eid=2-s2.0-85019894973&doi=10.1186%2fs12952-017-0075-2&partnerID=40&md5=3871b6bbd42552fb4d75a7a2d6eb8393	Clinical Studies and Empirical Ethics Department, King Faisal Specialist Hospital and Research Center, P O Box # 3354 (MBC 03), Riyadh, 11211, Saudi Arabia; Alfaisal University College of Medicine, Riyadh, Saudi Arabia	Hammami M.M., Clinical Studies and Empirical Ethics Department, King Faisal Specialist Hospital and Research Center, P O Box # 3354 (MBC 03), Riyadh, 11211, Saudi Arabia, Alfaisal University College of Medicine, Riyadh, Saudi Arabia; Yusuf A., Clinical Studies and Empirical Ethics Department, King Faisal Specialist Hospital and Research Center, P O Box # 3354 (MBC 03), Riyadh, 11211, Saudi Arabia…	Background: Medication effect is the sum of its drug, placebo, and drug*placebo interaction effects. It is conceivable that the interaction effect involves modulating drug bioavailability; it was previously observed that being aware of caffeine ingestion may prolong caffeine plasma half-life. This study was set to evaluate such concept using different drugs. Methods: Balanced single-dose, two-per…	Bioavailability; Cephalexin; ibuprofen; Paracetamol; Pharmacokinetic parameters; Placebo effect; Plasma terminal half-life	cefalexin; ibuprofen; paracetamol; placebo; adult; area under the curve; Article; bioequivalence; blood sampling; controlled study; crossover procedure; drug bioavailability; drug blood level; drug determination; elimination half-life; elimination rate constant; female; high performance liquid chromatography; human; human experiment; male; maximum plasma concentration; medication compliance; norm…		cefalexin, 15686-71-2, 23325-78-2; ibuprofen, 15687-27-1, 79261-49-7, 31121-93-4, 527688-20-6; paracetamol, 103-90-2	keflex, Facta, Italy; panadol, Glaxo SmithKline	Facta, Italy; Glaxo SmithKline	King Faisal	This study was supported by a research grant (RAC 2101105) from the King Faisal Specialist Hospital & Research Center, Riyadh, Saudi Arabia to MMH. The funder had no role in the design and conduct of the study; in the collection, management, analysis, and interpretation of the data; or in the preparation, review, or approval of the manuscript.	Tilburt J.C., Emanuel E.J., Kaptchuk T.J., Curlin F.A., Miller F.G., Prescribing “placebo treatments”: Results of national survey of US internists and rheumatologists, BMJ, 337, (2008); Moerman D.E., Jonas W.B., Deconstructing the placebo effect and finding the meaning response, Ann Intern Med, 136, 6, pp. 471-476, (2002); Kienle G.S., Kiene H., The powerful placebo effect: fact or fiction?, J Cl…	M.M. Hammami; Clinical Studies and Empirical Ethics Department, King Faisal Specialist Hospital and Research Center, Riyadh, P O Box # 3354 (MBC 03), 11211, Saudi Arabia; email: Muhammad@kfshrc.edu.sa		BioMed Central Ltd.						14775751				English	J. Negat. Results Biomed.	Article	Final	All Open Access; Green Open Access; Hybrid Gold Open Access	Scopus	2-s2.0-85019894973
Tallis J.; Muhammad B.; Islam M.; Duncan M.J.	Tallis, Jason (49862384800); Muhammad, Bilal (57189494705); Islam, Mohammed (58268168100); Duncan, Michael J. (56654336600)	49862384800; 57189494705; 58268168100; 56654336600	Placebo effects of caffeine on maximal voluntary concentric force of the knee flexors and extensors	2016	Muscle and Nerve	54	3		479	486	7	34	10.1002/mus.25060	https://www.scopus.com/inward/record.uri?eid=2-s2.0-84982161004&doi=10.1002%2fmus.25060&partnerID=40&md5=1e6aa7bd794434d688b8d0524cc2ef0a	School of Life Sciences, James Starley Building, Coventry University, Priory Street, Coventry, CV1 5FB, United Kingdom	Tallis J., School of Life Sciences, James Starley Building, Coventry University, Priory Street, Coventry, CV1 5FB, United Kingdom; Muhammad B., School of Life Sciences, James Starley Building, Coventry University, Priory Street, Coventry, CV1 5FB, United Kingdom; Islam M., School of Life Sciences, James Starley Building, Coventry University, Priory Street, Coventry, CV1 5FB, United Kingdom; Dunca…	Introduction: We examined the placebo effect of caffeine and the combined effect of caffeine and caffeine expectancy on maximal voluntary strength. Methods: Fourteen men completed 4 randomized, single-blind experimental trials: (1) told caffeine, given caffeine (5 mg/kg) (CC); (2) told caffeine, given placebo (CP); (3) told placebo, given placebo (PP); and (4) told placebo, given caffeine (PC). M…	caffeine; deception; ergogenic aids; isokinetic dynamometry; placebo; strength	caffeine; placebo; adult; Article; controlled study; dynamometry; exercise; fatigue; force; hamstring; human; knee; knee extensor; knee flexor; male; nociception; placebo effect; priority journal; randomized controlled trial; single blind procedure; velocity		caffeine, 58-08-2					Graham T.E., Caffeine and exercise. Metabolism, endurance and performance, J Sports Med, 31, pp. 785-807, (2001); Davis J.K., Green J.M., Caffeine and anaerobic performance: ergogenic value and mechanisms of action, J Sports Med, 39, pp. 813-832, (2009); Goldstein E.R., Ziegenfuss T., Kalman D., Kreider R., Campbell B., Wilborn C., Et al., International Society of Sports Nutrition position stand;…	J. Tallis; School of Life Sciences, James Starley Building, Coventry University, Coventry, Priory Street, CV1 5FB, United Kingdom; email: tallisj2@uni.coventry.ac.uk		John Wiley and Sons Inc.						0148639X		MUNED	26823128	English	Muscle Nerve	Article	Final	All Open Access; Green Open Access	Scopus	2-s2.0-84982161004
Flaten M.A.	Flaten, M.A. (7003654921)	7003654921	Pain-related negative emotions and placebo analgesia	2014	Handbook of Experimental Pharmacology	225			81	96	15	10	10.1007/978-3-662-44519-8_5	https://www.scopus.com/inward/record.uri?eid=2-s2.0-84921735994&doi=10.1007%2f978-3-662-44519-8_5&partnerID=40&md5=7c5592cb72e2b679f97bc8b9d2b92779	Department of Psychology, Norwegian University of Science and Technology, Dragvoll, Trondheim, N-7491, Norway	Flaten M.A., Department of Psychology, Norwegian University of Science and Technology, Dragvoll, Trondheim, N-7491, Norway	Individuals undergoing treatment for a symptom like pain expect that the treatment will reduce the pain. Many studies show that healthy volunteers or patients in pain report less pain after inactive treatment, if they believe that active medication has been administrated. The reduction of pain can be partly blocked by systemic administration of naloxone, an opioid antagonist. There is reduced cen…	Emotion; Nocebo; Pain; Placebo analgesia; Placebo effect; Placebo response	Analgesia; Emotions; Homeostasis; Humans; Pain; Placebo Effect; caffeine; placebo; analgesia; analgesic activity; Article; compensatory reaction; conditioning; drug effect; emotion; emotionality; homeostasis; human; individuality; negative emotion; nocebo effect; nonhuman; pain; pain assessment; patient information; placebo analgesia; placebo effect; social psychology; pain; psychology		caffeine, 58-08-2					Amanzio M., Benedetti F., Neuropharmalogical dissection of placebo analgesia expectationactivated opioid systems versus conditioning-activated specific subsystems, J Neurosci, 19, pp. 484-494, (1999); Apkarian A.V., Bushnell M.C., Treede R.-D., Zubieta J.-K., Human brain mechanisms of pain perception and regulation in health and disease, Eur J Pain, 9, pp. 463-484, (2005); Aslaksen P.M., Flaten M…			Springer New York LLC						01712004			25304527	English	Handb. Exp. Pharmacol.	Article	Final		Scopus	2-s2.0-84921735994
Antal A.; Luber B.; Brem A.-K.; Bikson M.; Brunoni A.R.; Cohen Kadosh R.; Dubljević V.; Fecteau S.; Ferreri F.; Flöel A.; Hallett M.; Hamilton R.H.; Herrmann C.S.; Lavidor M.; Loo C.; Lustenberger C.; Machado S.; Miniussi C.; Moliadze V.; Nitsche M.A.; Rossi S.; Rossini P.M.; Santarnecchi E.; Seeck M.; Thut G.; Turi Z.; Ugawa Y.; Venkatasubramanian G.; Wenderoth N.; Wexler A.; Ziemann U.; Paulus …	Antal, Andrea (7006301099); Luber, Bruce (7004688725); Brem, Anna-Katharine (55813795400); Bikson, Marom (6602932724); Brunoni, Andre R. (24073048100); Cohen Kadosh, Roi (12805609600); Dubljević, Veljko (55328651000); Fecteau, Shirley (13906610100); Ferreri, Florinda (8759218500); Flöel, Agnes (6603724144); Hallett, Mark (55552602400); Hamilton, Roy H. (8073550400); Herrmann, Christoph S. (710323…	7006301099; 7004688725; 55813795400; 6602932724; 24073048100; 12805609600; 55328651000; 13906610100; 8759218500; 6603724144; 55552602400; 8073550400; 7103237283; 6603808391; 7103026596; 55257238600; 7006968814; 6701382246; 8686610000; 57220456239; 57191781131; 36040393500; 36132010100; 7004001906; 6701774739; 55455756100; 7005460744; 57203267694; 6603534031; 8634044000; 57209482550; 35380443100	Non-invasive brain stimulation and neuroenhancement	2022	Clinical Neurophysiology Practice	7			146	165	19	62	10.1016/j.cnp.2022.05.002	https://www.scopus.com/inward/record.uri?eid=2-s2.0-85131967628&doi=10.1016%2fj.cnp.2022.05.002&partnerID=40&md5=b833e59cdb2d66efe27e7022512f1796	Department of Neurology, University Medical Center, Göttingen, Germany; Noninvasive Neuromodulation Unit, Experimental Therapeutics and Pathophysiology Branch, National Institute of Mental Health, Bethesda, MD, United States; University Hospital of Old Age Psychiatry, University of Bern, Bern, Switzerland; Department of Old Age Psychiatry, Institute of Psychiatry, Psychology and Neuroscience, Kin…	Antal A., Department of Neurology, University Medical Center, Göttingen, Germany; Luber B., Noninvasive Neuromodulation Unit, Experimental Therapeutics and Pathophysiology Branch, National Institute of Mental Health, Bethesda, MD, United States; Brem A.-K., University Hospital of Old Age Psychiatry, University of Bern, Bern, Switzerland, Department of Old Age Psychiatry, Institute of Psychiatry, …	Attempts to enhance human memory and learning ability have a long tradition in science. This topic has recently gained substantial attention because of the increasing percentage of older individuals worldwide and the predicted rise of age-associated cognitive decline in brain functions. Transcranial brain stimulation methods, such as transcranial magnetic (TMS) and transcranial electric (tES) sti…	Cognitive enhancement; DIY stimulation; Home-stimulation; Neuroenhancement; tACS; tDCS; Transcranial brain stimulation	caffeine; nicotine; aged; aging; army; behavior; brain depth stimulation; burnout; child; clinical outcome; cognition; cognitive defect; comparative study; consensus; creativity; current density; doping; government; homeostasis; human; intelligence; marketing; medical ethics; mental stress; motor learning; neurobiology; neurophysiology; nocebo effect; non invasive procedure; pediatric patient; pe…		caffeine, 58-08-2; nicotine, 54-11-5			Brazilian National Council of Scientific Development, (CNPq-1B); GCBS, (01EE1501); International Health Cohort Consortium; Neurodegenerative Disease Research; PIPA-FMUSP; Pfizer GmbH; STIPED; University of São Paulo Medical School; National Institutes of Health, NIH, (R01AG059763); National Institutes of Health, NIH; U.S. Department of Defense, DOD, (PR191513); U.S. Department of Defense, DOD; Na…	Funding text 1: RH is currently supported by research grants from the NIH (R01AG059763) and U.S. Department of Defense (PR191513). He has received fees as a speaker by Starfish Neuroscience and Alexion Pharmaceuticals. None of these sources of support are related to this work. ; Funding text 2: FF and her research program are partially supported by the Italian National Institute of Health, Grant …	Aberra A.S., Wang B., Grill W.M., Peterchev A.V., Simulation of transcranial magnetic stimulation in head model with morphologically-realistic cortical neurons, Brain Stimul., 3, pp. 175-189, (2020); Agboada D., Mosayebi-Samani M., Jamil A., Kuo M.F., Nitsche M.A., Expanding the parameter space of anodal transcranial direct current stimulation of the primary motor cortex, Sci. Rep., 9, (2019); Ag…	A. Antal; Department of Neurology, University Medical Center, Göttingen, Göttingen, Robert Koch Str. 40, 37075, Germany; email: aantal@gwdg.de		Elsevier B.V.						2467981X				English	Clin. Neurophysiol. Pract.	Review	Final	All Open Access; Gold Open Access	Scopus	2-s2.0-85131967628
Moi J.H.Y.; Sriranganathan M.K.; Edwards C.J.; Buchbinder R.	Moi, John H.Y. (54404820400); Sriranganathan, Melonie K. (55813522000); Edwards, Christopher J. (55320858500); Buchbinder, Rachelle (7004966093)	54404820400; 55813522000; 55320858500; 7004966093	Lifestyle interventions for acute gout	2013	Cochrane Database of Systematic Reviews	2013	11	CD010519				12	10.1002/14651858.CD010519.pub2	https://www.scopus.com/inward/record.uri?eid=2-s2.0-84900757732&doi=10.1002%2f14651858.CD010519.pub2&partnerID=40&md5=0e5172138defeeb523be4ffdff9176cd	The Royal Melbourne Hospital, Department of Rheumatology, Grattan Street, Parkville, 3050, VIC, Australia; University Hospital Southampton NHS Foundation Trust, Department of Rheumatology, Tremona Road, Southampton, Hampshire, SO16 6YD, United Kingdom; Department of Epidemiology and Preventive Medicine, School of Public Health and Preventive Medicine, Monash University, Monash Department of Clini…	Moi J.H.Y., The Royal Melbourne Hospital, Department of Rheumatology, Grattan Street, Parkville, 3050, VIC, Australia; Sriranganathan M.K., University Hospital Southampton NHS Foundation Trust, Department of Rheumatology, Tremona Road, Southampton, Hampshire, SO16 6YD, United Kingdom; Edwards C.J., University Hospital Southampton NHS Foundation Trust, Department of Rheumatology, Tremona Road, Sou…	Background: Although lifestyle interventions are often recommended in the management of chronic gout, the evidence from trial data of the benefits and safety of using lifestyle interventions for treating acute gout attacks have not previously been examined in a systematic review. Objectives: The objective of this systematic review was to evaluate the benefits and safety of lifestyle interventions…		Acute Disease; Anti-Inflammatory Agents; Colchicine; Combined Modality Therapy; Cryotherapy; Drug Therapy, Combination; Gout; Gout Suppressants; Humans; Life Style; Prednisolone; Randomized Controlled Trials as Topic; alcohol; caffeine; colchicine; glucocorticoid; interleukin 1; nonsteroid antiinflammatory agent; paracetamol; placebo; prednisolone; purine; antigout agent; antiinflammatory agent; …		alcohol, 64-17-5; caffeine, 58-08-2; colchicine, 64-86-8; paracetamol, 103-90-2; prednisolone, 50-24-8; purine, 120-73-0; Anti-Inflammatory Agents, ; Colchicine, SML2Y3J35T; Gout Suppressants, ; Prednisolone, 9PHQ9Y1OLM					Schlesinger N., Detry M.A., Holland B.K., Baker D.G., Beutler A.M., Rull M., Et al., Local ice therapy during bouts of acute gouty arthritis, Journal of Rheumatology, 29, pp. 331-334, (2002); Zeng Y.C., Huang S.F., Mu G.P., Wang T.F., zhong guo lin chuang ying yang za zhi, Chinese Journal of Clinical Nutrition, 20, 4, pp. 210-214, (2012); Zhao Q.W., Liu J., Qu X.D., Li W., Wang S., Gao Y., Zhu L.…	J.H.Y. Moi; The Royal Melbourne Hospital, Department of Rheumatology, Parkville, Grattan Street, 3050, Australia; email: john.moi@mh.org.au		John Wiley and Sons Ltd						1469493X			24186771	English	Cochrane Database Syst. Rev.	Review	Final	All Open Access; Green Open Access	Scopus	2-s2.0-84900757732
Eichner E.R.	Eichner, E. Randy (7006069532)	7006069532	Placebos for athletes: Do they exist? if not, do they work anyway?	2013	Current Sports Medicine Reports	12	3		134	135	1	2	10.1249/JSR.0b013e3182935fcd	https://www.scopus.com/inward/record.uri?eid=2-s2.0-84884555267&doi=10.1249%2fJSR.0b013e3182935fcd&partnerID=40&md5=a1f4fdb78c0fc76ae1ae3bab731ff4c7	FACSM, Sonoma, CA 95476, 321 Baudin Way, United States	Eichner E.R., FACSM, Sonoma, CA 95476, 321 Baudin Way, United States	[No abstract available]		Altitude; Athletic Performance; Caffeine; Evidence-Based Medicine; Humans; Performance-Enhancing Substances; Physical Fitness; Placebo Effect; caffeine; altitude; athlete; athletic performance; cycling; deception; exercise; human; hypothesis; medical research; note; placebo effect; sports medicine		caffeine, 58-08-2; Caffeine, 3G6A5W338E; Performance-Enhancing Substances,					Beedie C.J., Stuart E.M., Coleman D.A., Foad A.J., Placebo effects of caffeine on cycling performance, Med. Sci. Sports Exerc., 38, pp. 2159-2164, (2006); Bonetti D.L., Hopkins W.G., Sea-level exercise performance following adaptation to hypoxia. A meta-analysis, Sports Med., 39, pp. 107-127, (2009); Brugniaux J.V., Schmitt L., Robach P., Et al., Eighteen days of "living high, training low" stimu…	E.R. Eichner; FACSM, Sonoma, CA 95476, 321 Baudin Way, United States; email: reichner1@comcast.net								15378918			23669079	English	Curr. Sports Med. Rep.	Note	Final	All Open Access; Bronze Open Access	Scopus	2-s2.0-84884555267
Isawa M.; Tashiro R.; Naruse C.; Yamaguchi Y.; Itoh H.; Nishimura T.; Tomi M.; Shimada H.; Saito H.; Mochizuki M.; Nakashima E.	Isawa, M. (8966981900); Tashiro, R. (57200203526); Naruse, C. (57200207769); Yamaguchi, Y. (57217263392); Itoh, H. (57219933765); Nishimura, T. (24448342300); Tomi, M. (6601984059); Shimada, H. (57206690431); Saito, H. (38062617400); Mochizuki, M. (57593004600); Nakashima, E. (7007038940)	8966981900; 57200203526; 57200207769; 57217263392; 57219933765; 24448342300; 6601984059; 57206690431; 38062617400; 57593004600; 7007038940	Effect of serotonin transporter genotype on self-reported efficacy and activity changes of brain prefrontal area in response to placebo	2018	Pharmazie	73	1		35	41	6	1	10.1691/ph.2018.7740	https://www.scopus.com/inward/record.uri?eid=2-s2.0-85040202109&doi=10.1691%2fph.2018.7740&partnerID=40&md5=9d2f8d11d78d5946c035b66a933e0f80	Division of Hospital Pharmacy Science, Faculty of Pharmacy, Keio University, Shimada Clinic, 1-5-30, Shibakoen, Minato-ku, Tokyo, 105-8512, Japan	Isawa M., Division of Hospital Pharmacy Science, Faculty of Pharmacy, Keio University, Shimada Clinic, 1-5-30, Shibakoen, Minato-ku, Tokyo, 105-8512, Japan; Tashiro R., Division of Hospital Pharmacy Science, Faculty of Pharmacy, Keio University, Shimada Clinic, 1-5-30, Shibakoen, Minato-ku, Tokyo, 105-8512, Japan; Naruse C., Division of Hospital Pharmacy Science, Faculty of Pharmacy, Keio Univers…	Patients benefit from drug therapy not only through pharmacological mechanisms, but also through non-pharmacological action (placebo effect), which may be mediated in part by the prefrontal area of the brain. We consider that the difference between responders and non-responders to placebo might be related to polymorphisms in the serotonin transporter-linked polymorphic region (5-HTTLPR). To study…		Adult; Caffeine; Double-Blind Method; Female; Genotype; Humans; Male; Memory, Short-Term; Placebo Effect; Polymorphism, Genetic; Prefrontal Cortex; Self Report; Serotonin Plasma Membrane Transport Proteins; Sleep Stages; Spectroscopy, Near-Infrared; Young Adult; caffeine; lactose; placebo; serotonin transporter; caffeine; serotonin transporter; adult; American; Article; brain blood flow; controll…		caffeine, 58-08-2; lactose, 10039-26-6, 16984-38-6, 63-42-3, 64044-51-5; Caffeine, ; Serotonin Plasma Membrane Transport Proteins,			Japan Society for the Promotion of Science, KAKEN	Acknowledgements: The authors thank the subjects who participated in this trial. The authors are also grateful to Dr. Hiroyuki Uchida (Department of Neuropsychiatry, Keio University) for his assistance. This work was supported in part by Grants-in-Aid for Scientific Research from Japan Society for the Promotion of Science (JSPS).	Aoki R., Sato H., Katura T., Utsugi K., Koizumi H., Matsuda R., Maki A., Relationship of negative mood with prefrontal cortex activity during working memory tasks: An optical topography study, Neurosci Res, 70, pp. 189-196, (2011); Anderson E.D., Bell A.T., Awh E., Polymorphisms in the 5-HTTLPR Gene mediate storage capacity of visual working memory, J Cog Nerosci, 24, pp. 1069-1076, (2012); Badde…	M. Isawa; Division of Hospital Pharmacy Science, Faculty of Pharmacy, Keio University, Shimada Clinic, Minato-ku, Tokyo, 1-5-30, Shibakoen, 105-8512, Japan; email: isawa-mn@pha.keio.ac.jp		Govi-Verlag Pharmazeutischer Verlag GmbH						00317144		PHARA	29441949	English	Pharmazie	Article	Final		Scopus	2-s2.0-85040202109
Ortiz-Sánchez D.; Bravo-Sánchez A.; Ramírez-delaCruz M.; Abián P.; Abián-Vicén J.	Ortiz-Sánchez, David (59144966300); Bravo-Sánchez, Alfredo (57199402203); Ramírez-delaCruz, María (57541109400); Abián, Pablo (55232348500); Abián-Vicén, Javier (57358886000)	59144966300; 57199402203; 57541109400; 55232348500; 57358886000	Placebo Effect of Caffeine on Physiological Parameters and Physical Performance	2024	Nutrients	16	10					1	10.3390/nu16101405	https://www.scopus.com/inward/record.uri?eid=2-s2.0-85194219777&doi=10.3390%2fnu16101405&partnerID=40&md5=471282de6b1bbeda9e52688cfa9ec706	Performance and Sport Rehabilitation Laboratory (DEPORSALUD), Faculty of Sports Sciences, University of Castilla-La Mancha, Avenida Carlos III s/n, 45071, Toledo, Spain; Faculty of Health Sciences, Universidad Francisco de Vitoria, 28223 Pozuelo de Alarcón, Spain; Faculty of Humanities and Social Sciences, Comillas Pontifical University, Calle. Alberto Aguilera 23, 28049, Madrid, Spain	Ortiz-Sánchez D., Performance and Sport Rehabilitation Laboratory (DEPORSALUD), Faculty of Sports Sciences, University of Castilla-La Mancha, Avenida Carlos III s/n, 45071, Toledo, Spain; Bravo-Sánchez A., Performance and Sport Rehabilitation Laboratory (DEPORSALUD), Faculty of Sports Sciences, University of Castilla-La Mancha, Avenida Carlos III s/n, 45071, Toledo, Spain, Faculty of Health Scien…	This study aimed to analyse the placebo effect associated with a high dose of caffeine (9 mg/kg) on heart rate and its variability and on strength tests. METHODS: 18 participants experienced in strength training (19.7 ± 2.3 years; 72.2 ± 15.0 kg; 169.6 ± 9.0 cm) performed two days of trials (caffeine-informed/placebo-ingested (placebo) and non-ingested (control)). Firstly, heart rate and its vari…	ergogenic aids; expectations; heart rate variability; side effects; strength	Adolescent; Adult; Caffeine; Female; Heart Rate; Humans; Male; Muscle Strength; Physical Functional Performance; Placebo Effect; Resistance Training; Young Adult; caffeine; adolescent; adult; controlled study; drug effect; female; heart rate; human; male; muscle strength; physical performance; placebo effect; randomized controlled trial; resistance training; young adult		caffeine, 58-08-2; Caffeine,														20726643			38794643	English	Nutrients	Article	Final	All Open Access; Gold Open Access	Scopus	2-s2.0-85194219777
Scholey A.; Owen L.	Scholey, Andrew (7003550852); Owen, Lauren (36085367300)	7003550852; 36085367300	Effects of chocolate on cognitive function and mood: A systematic review	2013	Nutrition Reviews	71	10		665	681	16	88	10.1111/nure.12065	https://www.scopus.com/inward/record.uri?eid=2-s2.0-84885466602&doi=10.1111%2fnure.12065&partnerID=40&md5=7502b4b864281af0144fc6c4d2c9bdaf	Centre for Human Psychopharmacology, Swinburne University of Technology, Melbourne, Victoria, Australia; School of Psychology, Keele University, Keele, Staffordshire, United Kingdom	Scholey A., Centre for Human Psychopharmacology, Swinburne University of Technology, Melbourne, Victoria, Australia; Owen L., School of Psychology, Keele University, Keele, Staffordshire, United Kingdom	A systematic review was conducted to evaluate whether chocolate or its constituents were capable of influencing cognitive function and/or mood. Studies investigating potentially psychoactive fractions of chocolate were also included. Eight studies (in six articles) met the inclusion criteria for assessment of chocolate or its components on mood, of which five showed either an improvement in mood …	Chocolate; Cognition; Flavanols; Methylxanthine; Mood	Affect; Cacao; Candy; Cognition; Humans; Polyphenols; Xanthines; anandamide; caffeine; flavanol derivative; glucose; methylxanthine; neurotransmitter; opiate receptor; saccharin; theobromine; age; anterior cingulate; antidepressant activity; article; atypical depression; behavior disorder; brain blood flow; cacao; carbohydrate intake; cognition; corpus striatum; disease predisposition; dopaminerg…		anandamide, 94421-68-8; caffeine, 58-08-2; glucose, 50-99-7, 84778-64-3; methylxanthine, 28109-92-4; saccharin, 81-07-2; theobromine, 83-67-0					Fold N., Restructuring of the European chocolate industry and its impact on cocoa production in West Africa, J Econ Geogr, 1, pp. 405-420, (2001); Cooper K.A., Donovan J.L., Waterhouse A.L., Et al., Cocoa and health: a decade of research, Br J Nutr, 99, pp. 1-11, (2008); Ross J.A., Kasum C.M., Dietary flavonoids: bioavailability, metabolic effects, and safety, Annu Rev Nutr, 22, pp. 19-34, (2002)…	A. Scholey; Centre for Human Psychopharmacology, Hawthorn, Melbourne, Vic. 3122, 427-451 Burwood Road, Australia; email: andrew@scholeylab.com								17534887		NUREA	24117885	English	Nutr. Rev.	Article	Final	All Open Access; Bronze Open Access	Scopus	2-s2.0-84885466602
Wilhelm P.; Van Diepen M.A.C.; Nieuwenhuis L.; Boulogne T.L.A.	Wilhelm, P. (7005034904); Van Diepen, M.A.C. (55567702700); Nieuwenhuis, L. (55567640300); Boulogne, T.L.A. (55567639000)	7005034904; 55567702700; 55567640300; 55567639000	The effect of energy drinks on the cognitive performance of adolescents; [Geeneffect van energiedrank op de cognitieve prestaties van jongeren]	2013	Tijdschrift voor Psychiatrie	55	1		57	62	5	5		https://www.scopus.com/inward/record.uri?eid=2-s2.0-84872797809&partnerID=40&md5=a17c8b3f5ec8271ae48e87a6e6cda865	Faculteit Gedragswetenschappen, Universiteit Twen te, 7500 AE Enschede, Postbus 217, Netherlands; Bonhoeffer College, Enschede, Netherlands	Wilhelm P., Faculteit Gedragswetenschappen, Universiteit Twen te, 7500 AE Enschede, Postbus 217, Netherlands; Van Diepen M.A.C., Bonhoeffer College, Enschede, Netherlands; Nieuwenhuis L., Bonhoeffer College, Enschede, Netherlands; Boulogne T.L.A., Bonhoeffer College, Enschede, Netherlands	BACKGROUND Manufacturers of energy drinks claim that their drinks can have a positive effect on cognitive performance. So far, there is little evidence that energy drinks do in fact enhance the cognitive performance of adolescents. AIM To find out, via a series of tests, whether the manufacturers of energy drinks are justified in claiming that their drinks improve the cognitive performance of you…	Adolescents; Cognitive effects; Energy drink; Placebo-effect	Adolescent; Beverages; Caffeine; Cognition; Dietary Sucrose; Female; Humans; Male; Mental Processes; Psychomotor Performance; Task Performance and Analysis; placebo; caffeine; MLCS; MLOWN; adolescent; aptitude; article; attention; beverage; cognition; controlled study; energy drink; experimental study; human; learning; linguistics; memory; thinking; controlled clinical trial; drug effect; female;…		caffeine, 58-08-2; Caffeine, 58-08-2; Dietary Sucrose,					Alford C., Cox H., Wescott R., The effects of Red Bull Energy Drink on human performance and mood, Amino Acids, 21, 2, pp. 139-150, (2001); Bleichrodt N., Van Den Berg R.H., Multiculturele Capaciteiten Test, (1995); Clauson K.A., Shields K.M., McQueen C.E., Persad N., Safety issues associated with commercially available energydrinks, J Am Pharm Assoc, 48, pp. 55-63, (2008); Elshout J.J., Karakter…	P. Wilhelm; Faculteit Gedragswetenschappen, Universiteit Twen te, 7500 AE Enschede, Postbus 217, Netherlands; email: p.wilhelm@utwente.nl								03037339		TPSYB	23315697	Dutch	Tijdschr. Psychiatr.	Article	Final		Scopus	2-s2.0-84872797809
[truncated: 52 more rows]

## Sheet: PMID_145
PubMed ID	Pubmed Id			1484790	OR	1484790 OR 1549648 OR 2037844 OR 2909977 OR 4438536 OR 7880947 OR 8578993 OR 8747098 OR 9456067 OR 10445379 OR 11103660 OR 11605096 OR 11850090 OR 11999141 OR 12391710 OR 12759808 OR 12950372 OR 13785638 OR 14153340 OR 14230240 OR 14750916 OR 15090062 OR 15549277 OR 15745708 OR 15990450 OR 16081625 OR 16162254 OR 16540848 OR 16796594 OR 16957529 OR 17146324 OR 17228991 OR 17349730 OR 18091009 OR …
[truncated: 144 more rows]

[truncated: 2 more sheets: PUBMED_csv-1484790OR1-set, csv-1484790OR1-set_26]
